# Supplementary material for: 9-(Thio­phen-2-yl)-8,9-dihydro-3H-pyrazolo­[4,3-f]quinolin-7(6H)-one ethanol monosolvate
Source: Acta Crystallogr Sect E Struct Rep Online. 2012 Aug 1;68(Pt 9):o2608. doi: 10.1107/S1600536812033533 (PMC3435639; doi:10.1107/S1600536812033533)
Supplement: Supplementary file 1 [file e-68-o2608-sup1.cif]

##############################################################################
#                                                                            #
# This CIF contains the data in a paper accepted for publication in          #
# Acta Crystallographica Section E. It conforms to the requirements of       #
# Notes for Authors for Acta Crystallographica Section E, and has been       #
# peer reviewed under the auspices of the IUCr Commission on Journals.       #
#                                                                            #
# Full details of the Crystallographic Information File format               #
# are given in the paper "The Crystallographic Information File (CIF):       #
# a New Standard Archive File for Crystallography" by S. R. Hall, F. H.      #
# Allen and I. D. Brown [Acta Cryst. (1991), A47, 655-685].                  #
#                                                                            #
# The current version of the core CIF dictionary is obtainable from          #
# ftp://ftp.iucr.org/pub/cif_core.dic.                                       #
#                                                                            #
# Software is freely available for graphical display of the structure(s)     #
# in this CIF. For information consult the CIF software page                 #
# http://www.iucr.org/resources/cif/software.                                #
#                                                                            #
# This file may be used for bona fide research purposes within the           #
# scientific community so long as proper attribution is given to the journal # 
# article from which it was obtained.                                        #
#                                                                            #
##############################################################################
data_global
_audit_creation_method     'from SHELXL97 CIF and IUCr SHELXL97-template'
_journal_date_recd_electronic     2012-06-24
_journal_date_accepted     2012-07-25
_journal_name_full     'Acta Crystallographica, Section E'
_journal_year     2012
_journal_volume     68
_journal_issue      9
_journal_page_first     o2608
_journal_page_last     o2608
_journal_paper_category     QO
_journal_paper_doi     10.1107/S1600536812033533
_journal_coeditor_code     ZQ2174
_publ_contact_author_name     'Juahua Peng'
_publ_contact_author_address
;
Lianyungang Teacher's College
Lianyungang 222006
People's Republic of China
;
_publ_contact_author_email     jiarunhong@126.com
_publ_contact_author_fax     86-518-85817651
_publ_contact_author_phone     86-518-85817551
_publ_section_title
;\
9-(Thiophen-2-yl)-8,9-dihydro-3<i>H</i>-pyrazolo[4,3-<i>f</i>]quinolin-\
7(6<i>H</i>)-one ethanol monosolvate
;
loop_
    _publ_author_name
    _publ_author_address
    'Juhua Peng'
;
Lianyungang Teacher's College
Lianyungang 222006
People's Republic of China
;
    'Runhong Jia'
;
Lianyungang Teacher's College
Lianyungang 222006
People's Republic of China
;
data_I
_chemical_name_systematic
;
9-(Thiophen-2-yl)-8,9-dihydro-3<i>H</i>-pyrazolo[4,3-<i>f</i>]quinolin-
7(6<i>H</i>)-one ethanol monosolvate
;
_chemical_name_common     ?
_chemical_formula_moiety     'C14 H11 N3 O S, C2 H6 O'
_chemical_formula_sum     'C16 H17 N3 O2 S'
_chemical_formula_iupac     'C14 H11 N3 O S, C2 H6 O'
_chemical_formula_weight     315.39
_chemical_melting_point     ?
_chemical_melting_point_gt     553
_chemical_melting_point_lt     554
_symmetry_cell_setting     monoclinic
_symmetry_space_group_name_H-M     'P 21/c'
_symmetry_space_group_name_Hall     '-P 2ybc'
loop_
    _symmetry_equiv_pos_as_xyz
    'x, y, z'
    '-x, y+1/2, -z+1/2'
    '-x, -y, -z'
    'x, -y-1/2, z-1/2'
_cell_length_a     9.3831(10)
_cell_length_b     19.138(2)
_cell_length_c     8.7490(9)
_cell_angle_alpha     90.00
_cell_angle_beta     99.4120(10)
_cell_angle_gamma     90.00
_cell_volume     1549.9(3)
_cell_formula_units_Z     4
_cell_measurement_reflns_used     1612
_cell_measurement_theta_min     2.444
_cell_measurement_theta_max     25.078
_cell_measurement_temperature     298(2)
_exptl_crystal_description     block
_exptl_crystal_colour     colourless
_exptl_crystal_size_max     0.38
_exptl_crystal_size_mid     0.19
_exptl_crystal_size_min     0.12
_exptl_crystal_density_diffrn     1.352
_exptl_crystal_density_meas     ?
_exptl_crystal_density_method     'not measured'
_exptl_crystal_F_000     664
_exptl_absorpt_coefficient_mu     0.219
_exptl_absorpt_correction_type     multi-scan
_exptl_absorpt_process_details     '(SADABS; Sheldrick, 1996)'
_exptl_absorpt_correction_T_min     0.9212
_exptl_absorpt_correction_T_max     0.9741
_exptl_special_details     ?
_diffrn_ambient_temperature     298(2)
_diffrn_radiation_type     MoK\a
_diffrn_radiation_wavelength     0.71073
_diffrn_radiation_source     'fine-focus sealed tube'
_diffrn_radiation_monochromator     graphite
_diffrn_measurement_device_type     'Bruker SMART CCD area-detector'
_diffrn_measurement_method     'phi and omega scans'
_diffrn_detector_area_resol_mean     ?
_diffrn_reflns_number     7663
_diffrn_reflns_av_R_equivalents     0.0413
_diffrn_reflns_av_sigmaI/netI     0.0537
_diffrn_reflns_theta_min     2.13
_diffrn_reflns_theta_max     25.02
_diffrn_reflns_theta_full     25.02
_diffrn_measured_fraction_theta_max     0.990
_diffrn_measured_fraction_theta_full     0.990
_diffrn_reflns_limit_h_min     -11
_diffrn_reflns_limit_h_max     8
_diffrn_reflns_limit_k_min     -19
_diffrn_reflns_limit_k_max     22
_diffrn_reflns_limit_l_min     -10
_diffrn_reflns_limit_l_max     10
_diffrn_standards_number     ?
_diffrn_standards_interval_count     ?
_diffrn_standards_interval_time     ?
_diffrn_standards_decay_%     ?
_refine_special_details
;
Refinement of <i>F</i>^2^ against ALL reflections. The weighted <i>R</i>-factor
<i>wR</i> and goodness of fit <i>S</i> are based on <i>F</i>^2^, conventional
<i>R</i>-factors <i>R</i> are based on <i>F</i>, with <i>F</i> set to zero for
negative <i>F</i>^2^. The threshold expression of <i>F</i>^2^ >
\s(<i>F</i>^2^) is used only for calculating <i>R</i>-factors(gt) <i>etc</i>.
and is not relevant to the choice of reflections for refinement.
<i>R</i>-factors based on <i>F</i>^2^ are statistically about twice as large
as those based on <i>F</i>, and <i>R</i>- factors based on ALL data will be
even larger.
;
_reflns_number_total     2707
_reflns_number_gt     1526
_reflns_threshold_expression     I>2sigma(I)
_refine_ls_structure_factor_coef     Fsqd
_refine_ls_matrix_type     full
_refine_ls_R_factor_all     0.1073
_refine_ls_R_factor_gt     0.0523
_refine_ls_wR_factor_gt     0.1205
_refine_ls_wR_factor_ref     0.1537
_refine_ls_goodness_of_fit_ref     1.018
_refine_ls_restrained_S_all     1.018
_refine_ls_number_reflns     2707
_refine_ls_number_parameters     248
_refine_ls_number_restraints     0
_refine_ls_hydrogen_treatment     ?
_refine_ls_weighting_scheme     calc
_refine_ls_weighting_details
         'calc w=1/[\s^2^(Fo^2^)+(0.0595P)^2^+0.7752P] where P=(Fo^2^+2Fc^2^)/3'
_atom_sites_solution_hydrogens     geom
_atom_sites_solution_primary     direct
_atom_sites_solution_secondary     difmap
_refine_ls_shift/su_max     0.001
_refine_ls_shift/su_mean     0.000
_refine_diff_density_max     0.282
_refine_diff_density_min     -0.263
_refine_ls_extinction_method     none
_refine_ls_extinction_coef     ?
loop_
    _atom_type_symbol
    _atom_type_description
    _atom_type_scat_dispersion_real
    _atom_type_scat_dispersion_imag
    _atom_type_scat_source
    'C' 'C' 0.0033 0.0016
                         'International Tables Vol C Tables 4.2.6.8 and 6.1.1.4'
    'H' 'H' 0.0000 0.0000
                         'International Tables Vol C Tables 4.2.6.8 and 6.1.1.4'
    'N' 'N' 0.0061 0.0033
                         'International Tables Vol C Tables 4.2.6.8 and 6.1.1.4'
    'O' 'O' 0.0106 0.0060
                         'International Tables Vol C Tables 4.2.6.8 and 6.1.1.4'
    'S' 'S' 0.1246 0.1234
                         'International Tables Vol C Tables 4.2.6.8 and 6.1.1.4'
_computing_data_collection     'SMART (Bruker, 1998)'
_computing_cell_refinement     'SAINT (Bruker, 1999)'
_computing_data_reduction     'SAINT (Bruker, 1999)'
_computing_structure_solution     'SHELXS97 (Sheldrick, 2008)'
_computing_structure_refinement     'SHELXL97 (Sheldrick, 2008)'
_computing_molecular_graphics     'SHELXTL (Sheldrick, 2008)'
_computing_publication_material     'SHELXTL (Sheldrick, 2008)'
loop_
    _atom_site_type_symbol
    _atom_site_label
    _atom_site_fract_x
    _atom_site_fract_y
    _atom_site_fract_z
    _atom_site_U_iso_or_equiv
    _atom_site_adp_type
    _atom_site_calc_flag
    _atom_site_refinement_flags
    _atom_site_occupancy
    _atom_site_symmetry_multiplicity
    _atom_site_disorder_assembly
    _atom_site_disorder_group
    N N1 0.4885(3) 0.37278(15) 0.4386(3) 0.0564(8) Uani d . 1 1 . .
    H H1 0.4232 0.4008 0.4606 0.068 Uiso calc R 1 1 . .
    N N2 0.6055(4) 0.39328(15) 0.3787(3) 0.0602(8) Uani d . 1 1 . .
    N N3 0.5568(3) 0.08861(13) 0.4727(3) 0.0482(7) Uani d . 1 1 . .
    H H3 0.5116 0.0647 0.5330 0.058 Uiso calc R 1 1 . .
    O O1 0.6492(3) -0.01035(12) 0.3895(3) 0.0661(8) Uani d . 1 1 . .
    O O2 0.7049(18) 0.5320(7) 0.454(2) 0.074(3) Uani d P 0.66(4) 1 A 1
    H H2 0.6727 0.4921 0.4459 0.111 Uiso calc PR 0.66(4) 1 A 1
    S S1 0.9693(10) 0.2364(5) 0.5804(11) 0.0641(12) Uani d P 0.692(7) 1 B 1
    O O2' 0.660(4) 0.5360(13) 0.388(4) 0.074(6) Uani d P 0.34(4) 1 A 2
    H H2' 0.6242 0.4973 0.3696 0.111 Uiso calc PR 0.34(4) 1 A 2
    C C12' 0.969(8) 0.219(3) 0.588(9) 0.064(17) Uani d P 0.308(7) 1 B 2
    H H12' 0.9461 0.2658 0.5743 0.077 Uiso calc PR 0.308(7) 1 B 2
    C C1 0.6784(4) 0.33555(18) 0.3592(4) 0.0523(9) Uani d . 1 1 . .
    H H1A 0.7642 0.3344 0.3190 0.063 Uiso calc R 1 1 . .
    C C2 0.6089(3) 0.27598(15) 0.4074(3) 0.0414(8) Uani d . 1 1 . .
    C C3 0.4862(3) 0.30217(17) 0.4600(4) 0.0454(8) Uani d . 1 1 . .
    C C4 0.3889(4) 0.25971(18) 0.5179(4) 0.0519(9) Uani d . 1 1 . .
    H H4 0.3085 0.2782 0.5529 0.062 Uiso calc R 1 1 . .
    C C5 0.4155(3) 0.18913(17) 0.5218(4) 0.0478(9) Uani d . 1 1 . .
    H H5 0.3522 0.1592 0.5609 0.057 Uiso calc R 1 1 . .
    C C6 0.5368(3) 0.16138(16) 0.4678(4) 0.0400(8) Uani d . 1 1 . .
    C C7 0.6358(3) 0.20320(16) 0.4120(3) 0.0396(8) Uani d . 1 1 . .
    C C8 0.7669(3) 0.17000(16) 0.3616(4) 0.0437(8) Uani d . 1 1 B .
    H H8 0.7972 0.1994 0.2809 0.052 Uiso calc R 1 1 . .
    C C9 0.7228(4) 0.09839(17) 0.2912(4) 0.0509(9) Uani d . 1 1 . .
    H H9A 0.6628 0.1052 0.1910 0.061 Uiso calc R 1 1 . .
    H H9B 0.8090 0.0736 0.2744 0.061 Uiso calc R 1 1 . .
    C C10 0.6422(4) 0.05399(18) 0.3891(4) 0.0487(9) Uani d . 1 1 . .
    C C11 0.8917(3) 0.16488(19) 0.4956(4) 0.0466(8) Uani d . 1 1 . .
    C C12 0.963(4) 0.106(2) 0.569(4) 0.076(10) Uani d P 0.692(7) 1 B 1
    H H12 0.9395 0.0605 0.5401 0.091 Uiso calc PR 0.692(7) 1 B 1
    S S1' 0.962(3) 0.0921(16) 0.570(3) 0.076(3) Uani d P 0.308(7) 1 B 2
    C C13 1.0754(5) 0.1238(3) 0.6916(6) 0.0920(15) Uani d . 1 1 . .
    H H13 1.1337 0.0921 0.7536 0.110 Uiso calc R 1 1 B 1
    C C14 1.0840(4) 0.1937(3) 0.7042(5) 0.0813(14) Uani d . 1 1 B .
    H H14 1.1510 0.2159 0.7785 0.098 Uiso calc R 1 1 C 1
    C C15 0.749(2) 0.5536(8) 0.306(3) 0.114(5) Uani d P 0.66(4) 1 A 1
    H H15A 0.7454 0.5140 0.2359 0.137 Uiso calc PR 0.66(4) 1 A 1
    H H15B 0.6848 0.5897 0.2562 0.137 Uiso calc PR 0.66(4) 1 A 1
    C C16 0.896(2) 0.5801(13) 0.344(3) 0.142(6) Uani d P 0.66(4) 1 A 1
    H H16A 0.9040 0.6091 0.4347 0.213 Uiso calc PR 0.66(4) 1 A 1
    H H16B 0.9190 0.6072 0.2589 0.213 Uiso calc PR 0.66(4) 1 A 1
    H H16C 0.9621 0.5417 0.3639 0.213 Uiso calc PR 0.66(4) 1 A 1
    C C15' 0.813(5) 0.5334(19) 0.378(5) 0.114(10) Uani d P 0.34(4) 1 A 2
    H H15C 0.8377 0.4902 0.3306 0.137 Uiso calc PR 0.34(4) 1 A 2
    H H15D 0.8723 0.5385 0.4788 0.137 Uiso calc PR 0.34(4) 1 A 2
    C C16' 0.827(5) 0.595(3) 0.276(5) 0.142(12) Uani d P 0.34(4) 1 A 2
    H H16D 0.7802 0.5855 0.1720 0.214 Uiso calc PR 0.34(4) 1 A 2
    H H16E 0.9277 0.6047 0.2752 0.214 Uiso calc PR 0.34(4) 1 A 2
    H H16F 0.7831 0.6354 0.3145 0.214 Uiso calc PR 0.34(4) 1 A 2
loop_
    _atom_site_aniso_label
    _atom_site_aniso_U_11
    _atom_site_aniso_U_22
    _atom_site_aniso_U_33
    _atom_site_aniso_U_12
    _atom_site_aniso_U_13
    _atom_site_aniso_U_23
    N1 0.0542(19) 0.0485(18) 0.065(2) 0.0099(15) 0.0051(16) 0.0007(15)
    N2 0.072(2) 0.0467(18) 0.062(2) 0.0014(16) 0.0107(17) 0.0047(14)
    N3 0.0484(16) 0.0392(16) 0.0604(18) -0.0001(13) 0.0187(14) 0.0006(13)
    O1 0.0662(17) 0.0407(15) 0.097(2) -0.0024(12) 0.0311(15) -0.0068(13)
    O2 0.087(7) 0.059(3) 0.085(8) -0.006(4) 0.041(6) 0.000(5)
    S1 0.0519(16) 0.067(3) 0.0727(19) -0.0077(14) 0.0084(13) -0.0134(15)
    O2' 0.087(14) 0.059(7) 0.085(15) -0.006(8) 0.041(11) 0.000(9)
    C12' 0.052(16) 0.07(4) 0.073(18) -0.008(19) 0.008(12) -0.01(2)
    C1 0.059(2) 0.045(2) 0.053(2) 0.0024(18) 0.0121(17) 0.0042(17)
    C2 0.0448(19) 0.0381(19) 0.0393(18) -0.0010(15) 0.0010(15) 0.0022(14)
    C3 0.043(2) 0.043(2) 0.048(2) 0.0020(16) -0.0002(16) 0.0005(16)
    C4 0.0376(19) 0.056(2) 0.061(2) 0.0068(17) 0.0045(17) -0.0076(18)
    C5 0.0383(19) 0.050(2) 0.056(2) -0.0058(15) 0.0100(16) -0.0019(16)
    C6 0.0370(17) 0.0382(18) 0.0446(19) 0.0009(15) 0.0057(15) 0.0011(15)
    C7 0.0387(18) 0.0425(19) 0.0369(18) 0.0004(15) 0.0043(14) 0.0013(14)
    C8 0.0468(19) 0.0450(19) 0.0421(19) 0.0006(16) 0.0159(15) 0.0040(15)
    C9 0.051(2) 0.056(2) 0.047(2) 0.0009(17) 0.0125(17) -0.0040(16)
    C10 0.045(2) 0.047(2) 0.053(2) -0.0033(17) 0.0078(17) -0.0086(17)
    C11 0.0355(17) 0.061(2) 0.047(2) 0.0016(18) 0.0153(15) 0.0003(18)
    C12 0.075(10) 0.061(19) 0.087(11) 0.008(9) -0.002(7) 0.001(9)
    S1' 0.075(5) 0.061(7) 0.087(6) 0.008(3) -0.002(4) 0.001(3)
    C13 0.063(3) 0.125(5) 0.084(4) 0.026(3) 0.001(3) 0.018(3)
    C14 0.048(3) 0.127(4) 0.069(3) -0.014(3) 0.008(2) -0.022(3)
    C15 0.108(11) 0.121(9) 0.110(12) -0.022(8) 0.009(10) 0.038(8)
    C16 0.101(13) 0.188(16) 0.144(15) -0.013(11) 0.041(10) 0.031(11)
    C15' 0.11(2) 0.121(18) 0.111(19) -0.021(17) 0.009(18) 0.038(17)
    C16' 0.10(3) 0.19(3) 0.14(3) -0.01(2) 0.04(2) 0.03(2)
_geom_special_details
;
All e.s.d.'s (except the e.s.d. in the dihedral angle between two l.s. planes)
are estimated using the full covariance matrix. The cell e.s.d.'s are taken
into account individually in the estimation of e.s.d.'s in distances, angles
and torsion angles; correlations between e.s.d.'s in cell parameters are only
used when they are defined by crystal symmetry. An approximate (isotropic)
treatment of cell e.s.d.'s is used for estimating e.s.d.'s involving l.s.
planes.
;
loop_
    _geom_bond_atom_site_label_1
    _geom_bond_atom_site_label_2
    _geom_bond_site_symmetry_2
    _geom_bond_distance
    _geom_bond_publ_flag
    N1 N2 . 1.350(4) ?
    N1 C3 . 1.365(4) ?
    N1 H1 . 0.8600 ?
    N2 C1 . 1.325(4) ?
    N3 C10 . 1.345(4) ?
    N3 C6 . 1.405(4) ?
    N3 H3 . 0.8600 ?
    O1 C10 . 1.233(4) ?
    O2 C15 . 1.48(3) ?
    O2 H2 . 0.8200 ?
    S1 C14 . 1.618(12) ?
    S1 C11 . 1.667(10) ?
    O2' C15' . 1.45(6) ?
    O2' H2' . 0.8200 ?
    C12' C11 . 1.43(6) ?
    C12' C14 . 1.44(7) ?
    C12' H12' . 0.9300 ?
    C1 C2 . 1.412(4) ?
    C1 H1A . 0.9300 ?
    C2 C3 . 1.400(5) ?
    C2 C7 . 1.415(4) ?
    C3 C4 . 1.379(5) ?
    C4 C5 . 1.373(4) ?
    C4 H4 . 0.9300 ?
    C5 C6 . 1.406(4) ?
    C5 H5 . 0.9300 ?
    C6 C7 . 1.375(4) ?
    C7 C8 . 1.512(4) ?
    C8 C11 . 1.519(4) ?
    C8 C9 . 1.531(4) ?
    C8 H8 . 0.9800 ?
    C9 C10 . 1.496(5) ?
    C9 H9A . 0.9700 ?
    C9 H9B . 0.9700 ?
    C11 C12 . 1.41(4) ?
    C11 S1' . 1.63(3) ?
    C12 C13 . 1.41(4) ?
    C12 H12 . 0.9300 ?
    S1' C13 . 1.50(3) ?
    C13 C14 . 1.343(6) ?
    C13 H13 . 0.9300 ?
    C14 H14 . 0.9300 ?
    C15 C16 . 1.46(4) ?
    C15 H15A . 0.9700 ?
    C15 H15B . 0.9700 ?
    C16 H16A . 0.9600 ?
    C16 H16B . 0.9600 ?
    C16 H16C . 0.9600 ?
    C15' C16' . 1.51(8) ?
    C15' H15C . 0.9700 ?
    C15' H15D . 0.9700 ?
    C16' H16D . 0.9600 ?
    C16' H16E . 0.9600 ?
    C16' H16F . 0.9600 ?
loop_
    _geom_angle_atom_site_label_1
    _geom_angle_atom_site_label_2
    _geom_angle_atom_site_label_3
    _geom_angle_site_symmetry_1
    _geom_angle_site_symmetry_3
    _geom_angle
    _geom_angle_publ_flag
    N2 N1 C3 . . 111.9(3) ?
    N2 N1 H1 . . 124.1 ?
    C3 N1 H1 . . 124.1 ?
    C1 N2 N1 . . 106.1(3) ?
    C10 N3 C6 . . 124.1(3) ?
    C10 N3 H3 . . 118.0 ?
    C6 N3 H3 . . 118.0 ?
    C15 O2 H2 . . 109.5 ?
    C14 S1 C11 . . 94.4(5) ?
    C15' O2' H2' . . 109.5 ?
    C11 C12' C14 . . 114(4) ?
    C11 C12' H12' . . 122.8 ?
    C14 C12' H12' . . 122.8 ?
    N2 C1 C2 . . 111.2(3) ?
    N2 C1 H1A . . 124.4 ?
    C2 C1 H1A . . 124.4 ?
    C3 C2 C1 . . 104.7(3) ?
    C3 C2 C7 . . 119.7(3) ?
    C1 C2 C7 . . 135.6(3) ?
    N1 C3 C4 . . 131.3(3) ?
    N1 C3 C2 . . 106.1(3) ?
    C4 C3 C2 . . 122.6(3) ?
    C5 C4 C3 . . 117.4(3) ?
    C5 C4 H4 . . 121.3 ?
    C3 C4 H4 . . 121.3 ?
    C4 C5 C6 . . 121.1(3) ?
    C4 C5 H5 . . 119.4 ?
    C6 C5 H5 . . 119.4 ?
    C7 C6 N3 . . 119.6(3) ?
    C7 C6 C5 . . 122.1(3) ?
    N3 C6 C5 . . 118.4(3) ?
    C6 C7 C2 . . 117.1(3) ?
    C6 C7 C8 . . 119.2(3) ?
    C2 C7 C8 . . 123.7(3) ?
    C7 C8 C11 . . 111.3(3) ?
    C7 C8 C9 . . 108.3(3) ?
    C11 C8 C9 . . 112.1(3) ?
    C7 C8 H8 . . 108.4 ?
    C11 C8 H8 . . 108.4 ?
    C9 C8 H8 . . 108.4 ?
    C10 C9 C8 . . 114.0(3) ?
    C10 C9 H9A . . 108.8 ?
    C8 C9 H9A . . 108.8 ?
    C10 C9 H9B . . 108.8 ?
    C8 C9 H9B . . 108.8 ?
    H9A C9 H9B . . 107.6 ?
    O1 C10 N3 . . 121.8(3) ?
    O1 C10 C9 . . 122.5(3) ?
    N3 C10 C9 . . 115.7(3) ?
    C12 C11 C12' . . 99(3) ?
    C12 C11 C8 . . 130.9(17) ?
    C12' C11 C8 . . 130(3) ?
    C12' C11 S1' . . 105(3) ?
    C8 C11 S1' . . 125.1(10) ?
    C12 C11 S1 . . 108.0(18) ?
    C8 C11 S1 . . 121.1(4) ?
    S1' C11 S1 . . 113.8(10) ?
    C11 C12 C13 . . 113(3) ?
    C11 C12 H12 . . 123.3 ?
    C13 C12 H12 . . 123.3 ?
    C13 S1' C11 . . 97.5(17) ?
    C14 C13 C12 . . 109.0(16) ?
    C14 C13 S1' . . 119.1(12) ?
    C14 C13 H13 . . 125.5 ?
    C12 C13 H13 . . 125.5 ?
    S1' C13 H13 . . 115.4 ?
    C13 C14 C12' . . 104(2) ?
    C13 C14 S1 . . 115.1(5) ?
    C13 C14 H14 . . 122.4 ?
    C12' C14 H14 . . 133.3 ?
    S1 C14 H14 . . 122.4 ?
    C16 C15 O2 . . 106(3) ?
    C16 C15 H15A . . 110.4 ?
    O2 C15 H15A . . 110.4 ?
    C16 C15 H15B . . 110.4 ?
    O2 C15 H15B . . 110.4 ?
    H15A C15 H15B . . 108.6 ?
    O2' C15' C16' . . 101(6) ?
    O2' C15' H15C . . 111.5 ?
    C16' C15' H15C . . 111.5 ?
    O2' C15' H15D . . 111.5 ?
    C16' C15' H15D . . 111.5 ?
    H15C C15' H15D . . 109.3 ?
    C15' C16' H16D . . 109.5 ?
    C15' C16' H16E . . 109.5 ?
    H16D C16' H16E . . 109.5 ?
    C15' C16' H16F . . 109.5 ?
    H16D C16' H16F . . 109.5 ?
    H16E C16' H16F . . 109.5 ?
loop_
    _geom_torsion_atom_site_label_1
    _geom_torsion_atom_site_label_2
    _geom_torsion_atom_site_label_3
    _geom_torsion_atom_site_label_4
    _geom_torsion_site_symmetry_1
    _geom_torsion_site_symmetry_2
    _geom_torsion_site_symmetry_3
    _geom_torsion_site_symmetry_4
    _geom_torsion
    _geom_torsion_publ_flag
    C3 N1 N2 C1 . . . . 0.9(4) ?
    N1 N2 C1 C2 . . . . -0.2(4) ?
    N2 C1 C2 C3 . . . . -0.4(4) ?
    N2 C1 C2 C7 . . . . 179.4(3) ?
    N2 N1 C3 C4 . . . . 179.6(3) ?
    N2 N1 C3 C2 . . . . -1.2(3) ?
    C1 C2 C3 N1 . . . . 0.9(3) ?
    C7 C2 C3 N1 . . . . -178.9(3) ?
    C1 C2 C3 C4 . . . . -179.8(3) ?
    C7 C2 C3 C4 . . . . 0.3(5) ?
    N1 C3 C4 C5 . . . . 178.6(3) ?
    C2 C3 C4 C5 . . . . -0.5(5) ?
    C3 C4 C5 C6 . . . . -0.4(5) ?
    C10 N3 C6 C7 . . . . -19.3(4) ?
    C10 N3 C6 C5 . . . . 161.2(3) ?
    C4 C5 C6 C7 . . . . 1.5(5) ?
    C4 C5 C6 N3 . . . . -179.0(3) ?
    N3 C6 C7 C2 . . . . 179.0(3) ?
    C5 C6 C7 C2 . . . . -1.5(4) ?
    N3 C6 C7 C8 . . . . -1.9(4) ?
    C5 C6 C7 C8 . . . . 177.6(3) ?
    C3 C2 C7 C6 . . . . 0.6(4) ?
    C1 C2 C7 C6 . . . . -179.2(3) ?
    C3 C2 C7 C8 . . . . -178.5(3) ?
    C1 C2 C7 C8 . . . . 1.7(5) ?
    C6 C7 C8 C11 . . . . -89.4(3) ?
    C2 C7 C8 C11 . . . . 89.7(3) ?
    C6 C7 C8 C9 . . . . 34.2(4) ?
    C2 C7 C8 C9 . . . . -146.7(3) ?
    C7 C8 C9 C10 . . . . -49.2(4) ?
    C11 C8 C9 C10 . . . . 74.0(4) ?
    C6 N3 C10 O1 . . . . -175.2(3) ?
    C6 N3 C10 C9 . . . . 2.4(4) ?
    C8 C9 C10 O1 . . . . -149.4(3) ?
    C8 C9 C10 N3 . . . . 33.0(4) ?
    C14 C12' C11 C12 . . . . 3(5) ?
    C14 C12' C11 C8 . . . . -179(2) ?
    C14 C12' C11 S1' . . . . 4(5) ?
    C14 C12' C11 S1 . . . .  -16E1(3)
                                     ?
    C7 C8 C11 C12 . . . . 116(2) ?
    C9 C8 C11 C12 . . . . -5(2) ?
    C7 C8 C11 C12' . . . . -61(4) ?
    C9 C8 C11 C12' . . . . 177(4) ?
    C7 C8 C11 S1' . . . . 115.6(12) ?
    C9 C8 C11 S1' . . . . -5.9(12) ?
    C7 C8 C11 S1 . . . . -64.4(5) ?
    C9 C8 C11 S1 . . . . 174.2(5) ?
    C14 S1 C11 C12 . . . . -1.0(18) ?
    C14 S1 C11 C12' . . . .  1E1(2)
                                   ?
    C14 S1 C11 C8 . . . . 179.7(3) ?
    C14 S1 C11 S1' . . . . -0.3(12) ?
    C12' C11 C12 C13 . . . . -1(4) ?
    C8 C11 C12 C13 . . . . -179.7(11) ?
    S1' C11 C12 C13 . . . .  -17E1(3)
                                     ?
    S1 C11 C12 C13 . . . . 1(3) ?
    C12 C11 S1' C13 . . . . 1E1(2)
                                  ?
    C12' C11 S1' C13 . . . . -3(3) ?
    C8 C11 S1' C13 . . . . 179.8(6) ?
    S1 C11 S1' C13 . . . . -0.2(17) ?
    C11 C12 C13 C14 . . . . -1(3) ?
    C11 C12 C13 S1' . . . . 175(17) ?
    C11 S1' C13 C14 . . . . 0.8(17) ?
    C11 S1' C13 C12 . . . . -4(14) ?
    C12 C13 C14 C12' . . . . 2(4) ?
    S1' C13 C14 C12' . . . . 1(3) ?
    C12 C13 C14 S1 . . . . -0.3(18) ?
    S1' C13 C14 S1 . . . . -1.1(14) ?
    C11 C12' C14 C13 . . . . -3(5) ?
    C11 C12' C14 S1 . . . .  17E1(2)
                                    ?
    C11 S1 C14 C13 . . . . 0.8(7) ?
    C11 S1 C14 C12' . . . . -12(17) ?
loop_
    _geom_hbond_atom_site_label_D
    _geom_hbond_atom_site_label_H
    _geom_hbond_atom_site_label_A
    _geom_hbond_site_symmetry_A
    _geom_hbond_distance_DH
    _geom_hbond_distance_HA
    _geom_hbond_distance_DA
    _geom_hbond_angle_DHA
    N1 H1 O2 3_666 0.86 1.99 2.838(16) 170
    N3 H3 O1 3_656 0.86 2.04 2.863(4) 160
    O2 H2 N2 1_555 0.82 2.05 2.855(14) 167
    C8 H8 S1 4_565 0.98 2.86 3.802(6) 162.2
    C9 H9A N1 4_565 0.97 2.56 3.529(7) 175.1
