# Supplementary material for: 9-(Thio­phen-2-yl)-8,9-dihydro-3H-pyrazolo­[4,3-f]quinolin-7(6H)-one ethanol monosolvate
Source: Acta Crystallogr Sect E Struct Rep Online. 2012 Aug 1;68(Pt 9):o2608. doi: 10.1107/S1600536812033533 (PMC3435639; doi:10.1107/S1600536812033533)
Supplement: Supplementary file 2 [file e-68-o2608-Isup2.hkl]

# 
# h,k,l, Fc-squared, Fo-squared, sigma(Fo-squared) and status flag 
# 
data_I
_shelx_title ' 081228d                in P21/c' 
_shelx_refln_list_code          4 
_shelx_F_calc_maximum      245.39 
_exptl_crystal_F_000       664.00 
_reflns_d_resolution_high  0.8404 
 
loop_ 
 _symmetry_equiv_pos_as_xyz 
 'x, y, z' 
 '-x, y+1/2, -z+1/2' 
 '-x, -y, -z' 
 'x, -y-1/2, z-1/2' 
 
_cell_length_a     9.3831 
_cell_length_b    19.1379 
_cell_length_c     8.7490 
_cell_angle_alpha  90.000 
_cell_angle_beta   99.412 
_cell_angle_gamma  90.000 
 
_shelx_F_squared_multiplier     1.000 
 
loop_ 
 _refln_index_h 
 _refln_index_k 
 _refln_index_l 
 _refln_F_squared_calc 
 _refln_F_squared_meas 
 _refln_F_squared_sigma 
 _refln_observed_status 
   1   0   0     6281.08     5954.97     72.99 o 
   2   0   0     6549.47     6425.43    184.46 o 
   3   0   0     6219.16     5933.42    148.96 o 
   5   0   0        0.71       -2.80      4.04 o 
   6   0   0        6.52        5.99      7.34 o 
   7   0   0      406.10      411.00     15.64 o 
   8   0   0      119.18      141.98     21.27 o 
   9   0   0       28.63       19.38     12.98 o 
  10   0   0        0.13        4.39     12.49 o 
  11   0   0        0.01       -5.79     13.77 o 
   1   1   0     3336.02     3404.00     29.92 o 
   2   1   0     1094.01     1139.86     19.95 o 
   3   1   0       18.68       31.52      3.47 o 
   4   1   0      378.14      451.61     20.05 o 
   5   1   0      277.76      246.81      7.43 o 
   6   1   0      527.12      517.21     11.54 o 
   7   1   0      244.71      231.65      8.58 o 
   8   1   0       65.99       81.53      9.45 o 
   9   1   0      368.41      342.70     17.46 o 
  10   1   0      104.30      148.17     18.65 o 
  11   1   0       34.99       60.42     12.96 o 
   0   2   0     3087.18     2812.44     35.41 o 
   2   2   0     7408.30     7493.78     74.36 o 
   3   2   0       67.69       72.33      5.99 o 
   4   2   0       43.84       51.67      4.58 o 
   5   2   0      501.75      474.60     10.25 o 
   6   2   0      133.23      138.93      6.71 o 
   7   2   0        3.90        3.70      4.35 o 
   8   2   0       77.81       93.95      9.83 o 
   9   2   0       41.01       53.24     15.20 o 
  10   2   0       58.62       83.02     13.51 o 
   1   3   0        0.29        3.51      2.40 o 
   2   3   0     3642.53     3694.11     40.88 o 
   3   3   0      377.10      363.86      7.60 o 
   4   3   0      813.84      741.64     16.49 o 
   5   3   0       29.67       44.95      5.18 o 
   6   3   0      138.44      135.58     13.03 o 
   7   3   0       73.91       90.30      7.42 o 
   8   3   0        0.86       -3.14      5.53 o 
   9   3   0       36.32       44.49      8.59 o 
  10   3   0       23.34       28.16     13.83 o 
   0   4   0      654.50      518.91      8.12 o 
   2   4   0      772.33      696.92      8.73 o 
   3   4   0     4678.13     4716.44     49.82 o 
   4   4   0      666.47      747.21     16.62 o 
   5   4   0     1042.68      997.86     18.46 o 
   6   4   0      259.89      259.45      8.53 o 
   7   4   0       17.93       20.65      6.57 o 
   8   4   0       48.57       51.82      8.33 o 
   9   4   0       30.19       44.29      8.80 o 
  10   4   0        1.34        2.09      9.73 o 
   1   5   0     2952.13     3102.40     25.99 o 
   3   5   0     1719.83     1629.33     19.38 o 
   4   5   0       30.03       50.74      4.91 o 
   5   5   0      241.50      200.56      8.53 o 
   6   5   0      516.73      509.55     13.99 o 
   7   5   0      160.07      161.07     10.80 o 
   8   5   0      151.02      198.82     13.23 o 
   9   5   0       31.68       38.70      8.73 o 
  10   5   0        0.66       -6.95     13.89 o 
   0   6   0      679.25      599.45      9.86 o 
   1   6   0     1519.44     1392.55     16.19 o 
   2   6   0     2651.45     2602.66     23.67 o 
   3   6   0      836.99      871.21     13.07 o 
   4   6   0      126.14      122.19      6.04 o 
   5   6   0     1223.34     1266.74     21.73 o 
   6   6   0       40.86       58.01      7.15 o 
   7   6   0      170.48      180.51      9.75 o 
   8   6   0        0.95        6.50      6.90 o 
   9   6   0      266.74      238.81     15.37 o 
  10   6   0        6.41       19.38     15.36 o 
   1   7   0      429.73      472.29      7.22 o 
   2   7   0      491.19      493.82      7.77 o 
   3   7   0      380.73      385.46      7.48 o 
   4   7   0      252.61      249.88      7.55 o 
   5   7   0      692.73      681.29     13.48 o 
   6   7   0       85.13      110.45      9.60 o 
   7   7   0      156.03      166.73     14.66 o 
   8   7   0      539.41      475.44     20.17 o 
   9   7   0        0.42        0.92      8.16 o 
  10   7   0       22.25       21.85     19.96 o 
   0   8   0        3.09        6.57      3.10 o 
   1   8   0      207.77      217.64      5.15 o 
   2   8   0      659.97      642.72      9.37 o 
   3   8   0      661.64      697.72     10.53 o 
   4   8   0       23.79       28.55      5.15 o 
   5   8   0       99.23      122.37      7.77 o 
   6   8   0       83.65      110.34      8.43 o 
   7   8   0        1.21       -4.41     10.91 o 
   8   8   0        2.21       -2.76      7.66 o 
   9   8   0       94.35      101.16     21.63 o 
  10   8   0        0.53       -1.97      9.41 o 
   1   9   0     1381.27     1546.23     16.59 o 
   2   9   0     1383.73     1442.30     16.21 o 
   3   9   0       38.91       36.71      4.79 o 
   4   9   0        8.99       21.12      4.37 o 
   5   9   0       69.65       77.42      6.83 o 
   6   9   0        3.40        2.03      6.92 o 
   7   9   0        4.95       -4.26      7.13 o 
   8   9   0       13.43       27.97     13.47 o 
   9   9   0        5.16        9.52     13.53 o 
  10   9   0       25.23       27.34     11.35 o 
   0  10   0      858.20      810.77     14.40 o 
   1  10   0      341.71      386.88      6.89 o 
   2  10   0      224.74      264.61      6.41 o 
   3  10   0        2.03        4.69      3.05 o 
   4  10   0       45.64       40.82      5.19 o 
   5  10   0       23.64       32.06      7.02 o 
   6  10   0       30.20       25.12      7.50 o 
   7  10   0        0.38        6.93      9.03 o 
   8  10   0        1.32       -0.94     13.99 o 
   9  10   0       31.29       45.79     20.81 o 
   1  11   0      533.37      536.79      8.75 o 
   2  11   0       80.25       93.97      6.69 o 
   3  11   0       36.04       38.48      5.51 o 
   4  11   0       98.70      110.31      8.02 o 
   5  11   0      155.46      164.42     10.81 o 
   6  11   0      120.77      140.96     12.42 o 
   7  11   0      213.35      197.53     14.57 o 
   8  11   0      127.52      145.07     16.68 o 
   9  11   0        3.88        9.74     10.14 o 
   0  12   0      396.96      386.17     13.66 o 
   1  12   0      145.22      143.32      4.85 o 
   2  12   0        0.06        1.91      2.92 o 
   3  12   0       32.57       28.81      5.45 o 
   4  12   0        4.36        5.10      6.25 o 
   5  12   0       19.24       22.59      7.48 o 
   6  12   0       55.43       72.29     10.29 o 
   7  12   0       75.60       80.84     13.40 o 
   8  12   0       32.90       17.53     10.93 o 
   9  12   0       74.06       80.31     14.52 o 
   1  13   0       47.29       46.64      4.37 o 
   2  13   0      375.68      322.96      9.71 o 
   3  13   0        2.70        1.85      4.60 o 
   4  13   0        0.29       -3.86      4.78 o 
   5  13   0      941.80      923.09     28.19 o 
   6  13   0      123.02      153.40     20.23 o 
   7  13   0       70.68       84.89     13.87 o 
   8  13   0        0.03       -8.34      8.70 o 
   9  13   0        1.32       10.22     12.77 o 
   0  14   0      540.61      512.88     13.06 o 
   1  14   0       31.70       22.32      4.57 o 
   2  14   0        6.16        1.57      4.01 o 
   3  14   0       57.49       56.70      7.07 o 
   4  14   0       39.32       30.48      8.46 o 
   5  14   0        4.63       12.55      7.94 o 
   6  14   0       45.53       43.86      9.11 o 
   7  14   0       21.09       17.97     10.35 o 
   8  14   0        4.85       10.84     11.91 o 
   1  15   0        0.41        0.03      4.04 o 
   2  15   0        3.37       -1.00      4.08 o 
   3  15   0      109.99      148.85     10.25 o 
   4  15   0       98.18      103.55     11.26 o 
   5  15   0      114.37      113.25     11.55 o 
   6  15   0       31.11       27.52     12.06 o 
   7  15   0        1.33        1.77      8.97 o 
   8  15   0        4.59       -6.46      9.16 o 
   0  16   0      130.29      163.45     15.97 o 
   1  16   0        9.45       27.96      6.22 o 
   2  16   0       29.11       18.30      5.22 o 
   3  16   0       32.37       54.19      7.82 o 
   4  16   0       12.31       12.88      7.52 o 
   5  16   0        0.37       -3.06      6.97 o 
   6  16   0        6.32        6.38      9.34 o 
   7  16   0       77.54      101.25     16.18 o 
   1  17   0      469.73      443.96     12.97 o 
   2  17   0      252.30      204.02      9.38 o 
   3  17   0      238.44      212.63     27.27 o 
   4  17   0        0.88       -1.52      6.69 o 
   5  17   0       11.67       18.01      8.41 o 
   6  17   0        0.36       -9.67      6.82 o 
   7  17   0        2.80        6.98      8.58 o 
   0  18   0       62.54       90.35     27.24 o 
   1  18   0        0.68        7.06      5.86 o 
   2  18   0       45.91       26.61      8.13 o 
   3  18   0       54.33       52.50     11.87 o 
   4  18   0       22.33       11.62     16.51 o 
   5  18   0       10.23       14.41      8.23 o 
   6  18   0        0.03      -12.44     10.99 o 
   1  19   0       15.04       35.65      8.30 o 
   2  19   0        0.30        3.84      6.72 o 
   3  19   0        0.01        0.86      8.22 o 
   4  19   0       15.32        2.26     12.22 o 
   5  19   0        0.12        3.52      8.71 o 
   6  19   0        0.25       -8.36      9.01 o 
   0  20   0       28.10       13.59     14.38 o 
   1  20   0       14.70       20.74     10.10 o 
   2  20   0        2.24        8.34     11.94 o 
   3  20   0       23.09       15.52     10.27 o 
   4  20   0       12.24       25.45     11.71 o 
   5  20   0        0.37       -4.68      8.96 o 
   1  21   0        4.32        1.34      9.52 o 
   2  21   0        2.17       11.09     14.69 o 
   3  21   0        0.04       -3.54     10.04 o 
   4  21   0        3.52       -2.64      9.23 o 
   0  22   0        0.10      -15.48     12.74 o 
   1  22   0        3.33       -0.38      9.46 o 
   2  22   0        4.17        2.01     14.75 o 
 -11   1   1        6.51       -7.76      9.03 o 
 -10   1   1      213.38      226.11     15.38 o 
  -9   1   1      144.49      163.64     20.30 o 
  -8   1   1      138.68      142.06      9.75 o 
  -7   1   1       32.08       36.47      6.07 o 
  -6   1   1       58.78       63.18      6.40 o 
  -5   1   1      172.39      182.24      9.24 o 
  -4   1   1       32.08       27.83      4.73 o 
  -3   1   1      654.45      643.33     11.60 o 
  -1   1   1      538.40      472.84      8.49 o 
   2   1   1     2530.37     2681.82     22.90 o 
   4   1   1      230.39      232.60      6.37 o 
   5   1   1      238.91      187.90      6.42 o 
   6   1   1       18.46       17.37      4.41 o 
   7   1   1        0.08       -1.79      4.91 o 
   8   1   1       32.98       28.50      9.46 o 
   9   1   1       31.87       30.97     10.01 o 
  10   1   1       14.14       26.33     11.04 o 
 -11   2   1        3.45       30.85     11.58 o 
 -10   2   1        8.45       42.94     11.46 o 
  -9   2   1      168.63      204.56     14.01 o 
  -8   2   1      258.49      254.91     10.06 o 
  -7   2   1       87.47       82.44      7.64 o 
  -6   2   1      159.70      166.79      7.41 o 
  -5   2   1      793.47      775.66     15.88 o 
  -3   2   1     1242.40     1288.33     18.21 o 
  -2   2   1     8974.46     9131.31    207.66 o 
  -1   2   1     3739.07     3671.89     33.36 o 
   0   2   1       72.60       78.38      2.48 o 
   1   2   1      924.81      905.37     10.70 o 
   2   2   1     2238.23     2085.14     21.49 o 
   4   2   1      116.18      116.27      7.10 o 
   5   2   1     1015.47     1006.04     16.69 o 
   6   2   1      103.63      110.62      6.16 o 
   7   2   1      443.12      411.28     15.89 o 
   8   2   1       22.67        7.53      9.20 o 
   9   2   1      342.43      350.31     18.50 o 
  10   2   1       34.09       31.28     11.24 o 
 -11   3   1        3.97       18.22     15.23 o 
 -10   3   1       35.42       41.33     16.67 o 
  -9   3   1       39.26       30.55     10.45 o 
  -8   3   1      142.36      167.50     15.03 o 
  -7   3   1       30.12       26.65      5.79 o 
  -6   3   1     1012.24      964.54     24.53 o 
  -5   3   1      759.18      773.51     25.78 o 
  -4   3   1        1.68        3.88      3.66 o 
  -3   3   1       26.46       23.98      3.99 o 
  -1   3   1     6579.95     6876.29     69.59 o 
   0   3   1     2224.26     2272.33     34.98 o 
   1   3   1     1276.48     1297.36     12.56 o 
   2   3   1     1718.37     1843.18     19.89 o 
   4   3   1       64.51       60.13      4.47 o 
   5   3   1      233.14      232.13      7.07 o 
   6   3   1      189.65      205.89      7.40 o 
   7   3   1      353.77      315.12     12.15 o 
   8   3   1        5.06        3.57      6.35 o 
   9   3   1      103.91      150.60     19.32 o 
  10   3   1        5.09        7.19      9.52 o 
 -10   4   1        0.20       -2.31     10.66 o 
  -9   4   1      122.47      137.19     12.07 o 
  -8   4   1      189.39      181.85      9.99 o 
  -7   4   1        0.32       -4.29      4.06 o 
  -6   4   1        2.86       -5.40      4.47 o 
  -5   4   1      430.65      367.87     10.79 o 
  -4   4   1      137.62      138.66      8.75 o 
  -2   4   1      309.81      255.01      5.30 o 
   0   4   1     4943.76     5023.26     43.36 o 
   1   4   1     1058.09     1091.44     11.37 o 
   2   4   1     1199.15     1116.58     14.17 o 
   3   4   1      350.49      283.70      8.78 o 
   4   4   1        7.87        7.11      2.56 o 
   5   4   1      185.99      187.28      6.36 o 
   6   4   1        0.05       -6.21      4.14 o 
   7   4   1        9.03       11.81      5.83 o 
   8   4   1       53.83       62.04     10.67 o 
   9   4   1      142.04      157.60     16.41 o 
  10   4   1       40.13       42.03     14.96 o 
 -10   5   1        0.02       -1.12      8.65 o 
  -9   5   1       37.87       43.44     11.41 o 
  -8   5   1        0.15       -3.27      5.81 o 
  -7   5   1      183.00      171.41     11.02 o 
  -6   5   1      119.36      128.64      9.25 o 
  -5   5   1        2.57        6.54      4.59 o 
  -4   5   1     1104.68     1142.41     35.65 o 
  -3   5   1     1080.01      959.35     14.86 o 
  -1   5   1       15.03       13.20      3.67 o 
   0   5   1      283.73      290.45      4.54 o 
   2   5   1       48.81       58.76      5.26 o 
   3   5   1      280.26      263.57      7.18 o 
   4   5   1      393.08      373.15      9.42 o 
   5   5   1      326.07      331.87      7.68 o 
   6   5   1      135.34      145.19     13.61 o 
   7   5   1        0.91       -7.69      5.13 o 
   8   5   1      229.50      214.84     11.94 o 
   9   5   1        9.51       -0.56      8.65 o 
  10   5   1        0.25       10.15     12.07 o 
 -10   6   1        0.02        0.69      9.46 o 
  -9   6   1       39.16       31.99     12.07 o 
  -8   6   1        9.26        4.08      8.33 o 
  -7   6   1      145.19      152.05     10.93 o 
  -6   6   1       64.41       64.14      7.56 o 
  -5   6   1      150.01      180.49      7.98 o 
  -4   6   1      767.43      799.78     14.69 o 
  -3   6   1      152.88      145.98      4.92 o 
  -2   6   1       21.23       16.69      3.31 o 
  -1   6   1     2149.67     2079.98     22.15 o 
   0   6   1      569.78      704.16      7.93 o 
   1   6   1      249.06      283.49      5.50 o 
   2   6   1      455.52      451.70      7.41 o 
   3   6   1       11.27        8.89      3.48 o 
   4   6   1      172.47      182.51      7.02 o 
   5   6   1       63.42       70.07      6.38 o 
   6   6   1      120.95      145.11      9.60 o 
   7   6   1       19.73       25.24      7.34 o 
   8   6   1        0.00        0.58      7.46 o 
   9   6   1       50.00       46.31     11.68 o 
  10   6   1       13.71       30.41     15.84 o 
 -10   7   1       51.66       39.94     12.54 o 
  -9   7   1       13.78        4.56      9.53 o 
  -8   7   1       66.07       69.83     12.32 o 
  -7   7   1       17.66       23.42      9.74 o 
  -6   7   1        0.37       -3.86      4.46 o 
  -5   7   1        0.00       -5.84      3.89 o 
  -4   7   1      193.16      175.46      7.04 o 
  -3   7   1       13.83       13.06      2.82 o 
  -2   7   1      241.11      227.71      8.77 o 
  -1   7   1       82.97       85.96      4.88 o 
   0   7   1      228.67      185.38      4.14 o 
   1   7   1      168.27      167.68      4.63 o 
   2   7   1      640.33      639.63      9.46 o 
   3   7   1      660.00      669.37     10.20 o 
   4   7   1      393.30      328.49      9.09 o 
   5   7   1      231.56      216.36      8.19 o 
   6   7   1      156.25      153.48      9.89 o 
   7   7   1       16.98       18.88      6.93 o 
   8   7   1        5.86        2.66      6.68 o 
   9   7   1        6.74        0.88      8.42 o 
  10   7   1        5.24       11.58     15.17 o 
 -10   8   1       18.07       19.05     25.66 o 
  -9   8   1       13.14        5.62      9.83 o 
  -8   8   1      123.82      128.28     15.53 o 
  -7   8   1      189.61      173.37     14.12 o 
  -6   8   1       69.75       73.43     11.28 o 
  -5   8   1      711.45      703.57     15.11 o 
  -4   8   1      414.01      402.39     22.79 o 
  -3   8   1      227.26      178.60      4.81 o 
  -2   8   1      560.43      509.18     10.07 o 
  -1   8   1       62.58       60.20      3.74 o 
   0   8   1      304.09      275.72      5.24 o 
   1   8   1      360.63      334.34      6.63 o 
   2   8   1      550.79      617.55      9.58 o 
   3   8   1      104.96       99.85      5.82 o 
   4   8   1       60.42       60.14      5.95 o 
   5   8   1       33.74       42.05      5.88 o 
   6   8   1      254.29      212.08     11.26 o 
   7   8   1      369.11      334.75     13.32 o 
   8   8   1       34.98       40.45     10.67 o 
   9   8   1       48.38       36.23     11.34 o 
  10   8   1       20.98       14.93     15.54 o 
 -10   9   1       86.93      114.77     24.80 o 
  -9   9   1        8.85       10.97      9.70 o 
  -8   9   1      205.20      215.93     18.73 o 
  -7   9   1       53.60       52.32     11.28 o 
  -6   9   1        0.69       -2.04      7.07 o 
  -5   9   1       24.12        7.30     10.21 o 
  -4   9   1      899.36      897.00     18.58 o 
  -3   9   1      486.26      459.96     11.69 o 
  -2   9   1       65.86       95.21      7.27 o 
  -1   9   1     2725.20     2775.52     25.50 o 
   0   9   1      211.64      247.94      5.33 o 
   1   9   1     1493.20     1514.78     15.24 o 
   2   9   1        3.64        2.96      2.79 o 
   3   9   1     2414.08     2595.57     26.33 o 
   4   9   1        9.25       17.18      4.54 o 
   5   9   1       63.78       73.71      6.91 o 
   6   9   1      610.56      585.34     14.30 o 
   7   9   1        1.70       -5.83      7.14 o 
   8   9   1       19.43       27.49     10.29 o 
   9   9   1       24.98       21.54     10.71 o 
 -10  10   1        4.32       -8.24      9.33 o 
  -9  10   1        3.82       -1.58      9.29 o 
  -8  10   1      263.16      253.41     16.42 o 
  -7  10   1       39.10       44.43     11.86 o 
  -6  10   1        0.88       -1.76      6.21 o 
  -5  10   1       74.82       94.81     19.26 o 
  -4  10   1      297.28      335.83     11.54 o 
  -3  10   1      125.37      132.85      8.00 o 
  -2  10   1      132.12      123.53      6.00 o 
  -1  10   1        7.01       16.60      2.94 o 
   0  10   1      787.66      783.46     10.10 o 
   1  10   1       31.17       41.12      3.64 o 
   2  10   1      178.93      168.77      5.67 o 
   3  10   1      112.00      114.21      7.52 o 
   4  10   1       70.56       64.33      6.43 o 
   5  10   1       48.49       60.27      6.77 o 
   6  10   1       58.35       63.35      9.18 o 
   7  10   1      151.87      196.95     23.61 o 
   8  10   1       30.89       33.97     11.57 o 
   9  10   1        2.95       16.22     14.26 o 
  -9  11   1        3.78       -8.07      8.62 o 
  -8  11   1        1.43       -5.29     10.15 o 
  -7  11   1        0.11        1.92      8.72 o 
  -6  11   1       80.05       95.65     13.23 o 
  -5  11   1       60.03       62.59      9.02 o 
  -4  11   1       15.87       10.61      4.60 o 
  -3  11   1       87.68       98.42      9.22 o 
  -2  11   1       36.90       42.38      5.20 o 
  -1  11   1      169.01      165.03      4.76 o 
   0  11   1     1586.55     1680.36     17.08 o 
   1  11   1     2054.00     2230.73     21.07 o 
   2  11   1       65.80       81.40      5.09 o 
   3  11   1        0.05       -2.02      3.10 o 
   4  11   1       53.46       64.06      6.40 o 
   5  11   1       18.65       17.24      6.57 o 
   6  11   1      153.32      175.53     13.25 o 
   7  11   1       15.22       11.58      7.28 o 
   8  11   1       21.62       24.72     10.60 o 
   9  11   1        3.33        6.23      9.51 o 
  -9  12   1        0.29       -2.29     10.23 o 
  -8  12   1        6.00        1.93     13.53 o 
  -7  12   1       34.90       27.92     11.21 o 
  -6  12   1       79.87       86.84     13.18 o 
  -5  12   1        2.05       -7.57      5.86 o 
  -4  12   1      100.43      100.16     10.25 o 
  -3  12   1      268.21      261.72      8.96 o 
  -2  12   1      217.50      177.84      7.32 o 
  -1  12   1      139.78      138.53      5.63 o 
   0  12   1        1.28        5.40      2.77 o 
   1  12   1        0.02        4.12      2.68 o 
   2  12   1       10.98        8.73      3.35 o 
   3  12   1      199.00      187.46      7.80 o 
   4  12   1      106.07      121.42     10.60 o 
   5  12   1        0.44       -3.41      5.88 o 
   6  12   1       36.36       30.66     12.22 o 
   7  12   1       31.28       42.00      9.47 o 
   8  12   1        4.66       12.04     14.50 o 
   9  12   1        4.63        7.08      9.90 o 
  -9  13   1        9.97       21.04     22.12 o 
  -8  13   1        2.49        0.21      9.40 o 
  -7  13   1        9.75        2.11      9.78 o 
  -6  13   1       61.06       69.88     18.80 o 
  -5  13   1      249.34      260.00     12.34 o 
  -4  13   1      137.04      160.16      9.58 o 
  -3  13   1      194.23      161.31      8.01 o 
  -2  13   1      114.34      134.98      8.27 o 
  -1  13   1        5.52        2.32      3.55 o 
   0  13   1      669.22      688.60     10.37 o 
   1  13   1        0.60       -3.96      2.64 o 
   2  13   1      497.22      477.13     10.62 o 
   3  13   1        0.13       -3.38      4.18 o 
   4  13   1      764.06      719.54     18.93 o 
   5  13   1       45.48       27.26      7.79 o 
   6  13   1      173.00      202.30     16.16 o 
   7  13   1        0.07       -8.32      6.92 o 
   8  13   1        6.71        4.69     17.95 o 
  -8  14   1       85.51       75.04     14.88 o 
  -7  14   1        0.07      -11.29      7.52 o 
  -6  14   1       22.09       38.70     15.78 o 
  -5  14   1     1118.13     1097.58     24.80 o 
  -4  14   1      176.52      180.55     10.87 o 
  -3  14   1     1143.80     1145.19     20.20 o 
  -2  14   1      234.30      208.01      8.61 o 
  -1  14   1        5.94        8.17      4.00 o 
   0  14   1       60.79       74.05      5.97 o 
   1  14   1        0.60       -4.31      2.87 o 
   2  14   1      267.08      233.33      7.65 o 
   3  14   1       30.30       44.49      7.84 o 
   4  14   1       19.69       20.33      7.55 o 
   5  14   1      217.30      233.36     13.17 o 
   6  14   1      104.47      128.03     18.10 o 
   7  14   1       16.90       21.24      8.89 o 
   8  14   1       36.16       47.24     13.38 o 
  -8  15   1        0.09       -2.45     11.18 o 
  -7  15   1        9.99       15.97     11.69 o 
  -6  15   1       27.82        8.37     10.38 o 
  -5  15   1        7.14       -2.98      6.71 o 
  -4  15   1      437.39      470.47     13.79 o 
  -3  15   1     1124.91     1119.45     28.44 o 
  -2  15   1     1128.18     1153.08     18.03 o 
  -1  15   1       57.81       70.50      6.48 o 
   0  15   1       50.90       52.91      5.89 o 
   1  15   1      648.99      677.04     17.00 o 
   2  15   1      278.64      288.73     10.14 o 
   3  15   1        4.09       -5.94      5.67 o 
   4  15   1     1184.25     1231.38     31.43 o 
   5  15   1      172.70      212.57     25.01 o 
   6  15   1      143.18      133.31     13.17 o 
   7  15   1       23.84       23.51      9.35 o 
   8  15   1        0.15       10.66     25.66 o 
  -7  16   1       14.35       13.61     13.19 o 
  -6  16   1       49.57       37.50     12.03 o 
  -5  16   1       56.86       42.28      8.98 o 
  -4  16   1       30.83       47.77     10.84 o 
  -3  16   1       31.47       31.58      7.20 o 
  -2  16   1      213.09      205.05      8.15 o 
  -1  16   1       84.17       96.84      7.44 o 
   0  16   1        0.87       -6.56      4.38 o 
   1  16   1        5.30        1.10      7.15 o 
   2  16   1        1.07       -0.86      5.69 o 
   3  16   1       16.98       11.18      6.96 o 
   4  16   1      101.91       85.31     10.89 o 
   5  16   1        3.63        3.82      7.08 o 
   6  16   1       16.46       17.55      8.81 o 
   7  16   1        3.46        1.39      8.04 o 
  -7  17   1        2.29      -12.14     12.43 o 
  -6  17   1       18.52       20.49      8.93 o 
  -5  17   1       27.59       16.92      8.40 o 
  -4  17   1       41.73       33.20      9.15 o 
  -3  17   1        1.43        2.24      5.19 o 
  -2  17   1        2.96        9.07      5.63 o 
  -1  17   1      124.87      143.07     12.83 o 
   0  17   1        3.38       -5.46      5.99 o 
   1  17   1      102.64       86.97     10.63 o 
   2  17   1       17.56       13.63      8.73 o 
   3  17   1       41.89       33.70     22.09 o 
   4  17   1       35.39       31.04     14.47 o 
   5  17   1        0.81       -4.44      7.28 o 
   6  17   1       12.42       10.89      7.93 o 
   7  17   1        0.06        6.64      8.56 o 
  -6  18   1       33.27       32.29     10.26 o 
  -5  18   1        0.05       -1.38      7.17 o 
  -4  18   1        0.46       -7.26      6.56 o 
  -3  18   1        1.15       -7.90      5.32 o 
  -2  18   1       58.93       74.80      8.72 o 
  -1  18   1       76.04       76.45     10.15 o 
   0  18   1       97.79      102.35     12.46 o 
   1  18   1       11.77        4.89      7.16 o 
   2  18   1       45.38       34.74     10.94 o 
   3  18   1       60.40       47.02     15.69 o 
   4  18   1        0.50       -3.14      8.45 o 
   5  18   1       11.27        3.60     15.08 o 
   6  18   1        2.76       10.27      8.41 o 
  -6  19   1       27.47       33.04     10.81 o 
  -5  19   1       31.59       34.59      9.50 o 
  -4  19   1        1.06       -8.45      8.59 o 
  -3  19   1        8.25       -1.09      6.75 o 
  -2  19   1        8.53       -0.39      6.55 o 
  -1  19   1       17.29       12.19      7.30 o 
   0  19   1       26.87       21.72      7.95 o 
   1  19   1       78.65       80.75     10.77 o 
   2  19   1        0.61       -0.94      8.72 o 
   3  19   1        2.28       16.06      9.66 o 
   4  19   1       18.99       13.85     10.54 o 
   5  19   1       19.62       16.20     17.52 o 
  -5  20   1        2.26       -5.80      8.81 o 
  -4  20   1       76.63       84.58     21.57 o 
  -3  20   1        0.01       -5.48     11.03 o 
  -2  20   1        4.76        0.64      9.12 o 
  -1  20   1       95.54      109.98     12.02 o 
   0  20   1        1.76        8.66      7.56 o 
   1  20   1        0.00       -8.91     12.04 o 
   2  20   1       76.75      120.12     15.79 o 
   3  20   1       32.31       17.24     10.88 o 
   4  20   1        0.83      -10.16      8.64 o 
  -4  21   1        5.74        4.51     14.63 o 
  -3  21   1       44.63       51.31     18.53 o 
  -2  21   1        2.75        2.17      9.04 o 
  -1  21   1       12.87       19.28     11.30 o 
   0  21   1       32.68       46.02     10.28 o 
   1  21   1        0.51       -7.05     10.51 o 
   2  21   1       51.98       58.63     14.26 o 
   3  21   1       55.97       71.31     15.08 o 
  -2  22   1        9.06       12.48     10.17 o 
  -1  22   1        1.01       -0.44      9.98 o 
   0  22   1        6.01       23.35     12.04 o 
   1  22   1       14.99       20.31     11.02 o 
   2  22   1        0.01       -2.05     13.77 o 
 -11   0   2       93.26      108.35     22.61 o 
 -10   0   2       45.06       58.30     12.90 o 
  -9   0   2       37.75       28.88     17.03 o 
  -8   0   2      202.33      236.10     14.65 o 
  -7   0   2      586.20      543.60     19.90 o 
  -6   0   2      207.12      222.10     11.98 o 
  -5   0   2      933.02      991.69     60.12 o 
  -4   0   2       37.09       26.33      8.23 o 
  -3   0   2      781.91      906.28     24.50 o 
  -1   0   2     3850.99     4151.14     74.89 o 
   0   0   2    15994.32    16715.58    274.53 o 
   1   0   2    60215.41    60277.93    574.64 o 
   2   0   2    39528.84    39033.47    372.91 o 
   3   0   2       77.23       88.43     10.61 o 
   4   0   2       21.13       19.57      4.75 o 
   5   0   2     2333.75     2295.94     43.30 o 
   6   0   2       86.22       97.67     11.15 o 
   7   0   2      774.70      753.32     34.31 o 
   8   0   2      570.79      536.75     31.26 o 
   9   0   2       28.78       23.16     14.02 o 
  10   0   2       81.12       82.51     20.60 o 
 -11   1   2        0.07       12.07      9.79 o 
 -10   1   2        1.03        2.94      7.74 o 
  -9   1   2       30.22       26.98      7.23 o 
  -8   1   2      315.63      286.47     11.35 o 
  -7   1   2      351.13      332.57     11.06 o 
  -6   1   2        3.27       -5.62      3.74 o 
  -5   1   2      255.37      213.43      9.09 o 
  -4   1   2     1562.36     1567.76     27.05 o 
  -3   1   2     5181.04     5214.90     93.88 o 
  -2   1   2    11749.36    11738.71    208.75 o 
  -1   1   2    17581.67    17432.72    201.50 o 
   0   1   2      830.08      914.32     16.50 o 
   1   1   2    12133.23    11988.67     89.06 o 
   2   1   2      231.22      271.30      4.70 o 
   3   1   2      343.26      411.97      6.75 o 
   4   1   2       89.15      107.68      8.87 o 
   5   1   2      117.27      116.26      5.63 o 
   6   1   2       39.20       40.74      6.40 o 
   7   1   2        0.27       -6.72      6.62 o 
   8   1   2       25.86       28.49      9.90 o 
   9   1   2       26.47       27.90      9.96 o 
  10   1   2       12.41       12.94     10.29 o 
 -11   2   2       13.89       41.50     18.71 o 
 -10   2   2        0.01       -2.02      6.99 o 
  -9   2   2      278.24      282.33     11.70 o 
  -8   2   2       68.75       83.88      9.00 o 
  -7   2   2      355.77      335.62     10.94 o 
  -6   2   2       65.15       73.71     11.58 o 
  -5   2   2      415.22      419.44     14.74 o 
  -4   2   2      856.49      905.50     16.31 o 
  -3   2   2       16.99       26.65      4.19 o 
  -2   2   2     1017.97      938.47     30.59 o 
  -1   2   2     1921.77     1907.91     27.80 o 
   0   2   2     3104.15     3310.89     37.70 o 
   1   2   2        0.25       -4.25      2.83 o 
   2   2   2      645.57      693.86     10.75 o 
   3   2   2       23.17       32.93      2.70 o 
   4   2   2      364.15      348.22      6.75 o 
   5   2   2      237.22      232.12      6.87 o 
   6   2   2       14.52       15.61      5.26 o 
   7   2   2      298.46      254.93     15.36 o 
   8   2   2      169.48      184.11     40.46 o 
   9   2   2        4.32        5.46      8.95 o 
  10   2   2       51.70       49.10     12.48 o 
 -11   3   2        2.58        3.90     13.04 o 
 -10   3   2        1.58       -6.28      6.52 o 
  -9   3   2        4.23        1.74      5.90 o 
  -8   3   2       24.97       20.07      6.30 o 
  -7   3   2      105.42      145.04     11.18 o 
  -6   3   2        7.37        8.06      5.54 o 
  -5   3   2       16.37        4.76      5.07 o 
  -4   3   2     1663.25     1728.03     53.33 o 
  -3   3   2      821.11      799.06     13.72 o 
  -2   3   2      982.81      998.58     14.65 o 
  -1   3   2      698.29      634.70     10.24 o 
   0   3   2       57.37       58.33      3.65 o 
   1   3   2      117.02       98.23      3.40 o 
   2   3   2      215.66      233.89      6.23 o 
   3   3   2     1133.22     1118.91     15.73 o 
   4   3   2      108.77       98.61      7.03 o 
   5   3   2      182.53      156.50      7.26 o 
   6   3   2        3.43       -2.34      4.60 o 
   7   3   2       13.78       13.87      6.14 o 
   8   3   2        5.97       13.50      8.64 o 
   9   3   2        4.80        8.00      8.98 o 
  10   3   2        0.57        0.48      9.30 o 
 -10   4   2       13.56        5.35     10.05 o 
  -9   4   2       87.54      117.26     19.46 o 
  -8   4   2       36.18       25.58      6.51 o 
  -7   4   2       11.57       13.73      6.73 o 
  -6   4   2        3.19        1.42      4.96 o 
  -5   4   2      462.01      429.30     14.17 o 
  -4   4   2      116.00      104.24      7.37 o 
  -3   4   2     2141.64     2500.71     30.54 o 
  -2   4   2     5124.27     5322.54     59.96 o 
  -1   4   2      480.19      422.85      7.41 o 
   0   4   2      916.56      898.09     22.25 o 
   1   4   2       68.80       62.44      5.29 o 
   2   4   2        9.74        6.91      3.04 o 
   3   4   2     1836.26     1796.47     22.03 o 
   4   4   2      109.21      111.39      7.27 o 
   5   4   2     1080.50     1053.00     22.13 o 
   6   4   2       25.55       28.55      6.37 o 
   7   4   2       15.76       15.67      6.49 o 
   8   4   2       73.24      115.57     14.26 o 
   9   4   2       61.61       70.19     12.98 o 
  10   4   2       45.08       89.04     15.14 o 
 -10   5   2       18.79       24.15     23.67 o 
  -9   5   2       51.51       52.02     12.41 o 
  -8   5   2       41.86       38.34      8.34 o 
  -7   5   2       95.90      127.77     10.68 o 
  -6   5   2      559.26      556.32     14.67 o 
  -5   5   2       25.01       16.65      5.27 o 
  -4   5   2      921.13      966.11     16.72 o 
  -2   5   2        2.66        2.92      2.18 o 
  -1   5   2        9.85        9.37      2.35 o 
   0   5   2     4730.09     4829.42     42.14 o 
   1   5   2      326.91      343.72      6.43 o 
   2   5   2       39.42       32.22      2.58 o 
   3   5   2      268.06      258.18     17.63 o 
   4   5   2     1011.31     1021.51     19.31 o 
   5   5   2      175.54      153.04      9.63 o 
   6   5   2        6.07        7.64      5.46 o 
   7   5   2       63.34       61.75      8.36 o 
   8   5   2       68.57       81.92     14.50 o 
   9   5   2        4.69       -0.27      8.50 o 
  10   5   2       34.24       32.48     11.45 o 
 -10   6   2      157.06      182.33     19.15 o 
  -9   6   2      116.27      112.09     15.40 o 
  -8   6   2        0.69       -8.78      7.44 o 
  -7   6   2      479.72      426.23     18.70 o 
  -6   6   2      290.94      300.97     11.01 o 
  -5   6   2      294.99      278.69      9.58 o 
  -4   6   2      693.66      818.94     44.12 o 
  -3   6   2      671.66      704.62     12.22 o 
  -2   6   2      441.72      402.55     10.46 o 
  -1   6   2      210.28      184.11      4.84 o 
   0   6   2        3.32        4.44      1.75 o 
   1   6   2     1696.77     1694.15     15.20 o 
   2   6   2      980.63     1116.88     19.41 o 
   3   6   2      383.25      417.40      9.76 o 
   4   6   2      815.08      807.71     14.78 o 
   5   6   2      964.45      970.34     19.47 o 
   6   6   2      110.41      125.91     12.13 o 
   7   6   2      202.91      196.10     10.90 o 
   8   6   2       10.52       12.42      9.11 o 
   9   6   2       11.02        3.18      8.46 o 
  10   6   2       34.58       51.06     19.68 o 
 -10   7   2        3.65        1.25     10.27 o 
  -9   7   2        9.05        8.66     10.94 o 
  -8   7   2      115.28      118.62     15.07 o 
  -7   7   2       84.13       98.08     13.91 o 
  -6   7   2      293.94      298.00     15.10 o 
  -5   7   2      335.81      338.35     20.27 o 
  -4   7   2      487.31      484.54     19.69 o 
  -3   7   2      443.26      406.47      8.13 o 
  -2   7   2      171.80      126.10     11.38 o 
  -1   7   2     2449.97     2303.86     21.58 o 
   0   7   2      218.90      260.95      5.15 o 
   1   7   2     1827.57     1856.73     16.69 o 
   2   7   2      266.75      268.44      6.10 o 
   3   7   2       42.93       51.95      5.40 o 
   4   7   2      229.41      236.64      8.31 o 
   5   7   2       83.56       83.62      7.33 o 
   6   7   2        2.45       -6.37      4.50 o 
   7   7   2      410.10      356.78     13.86 o 
   8   7   2       76.52       83.22     10.53 o 
   9   7   2        8.33       13.92      9.31 o 
 -10   8   2       15.62        1.53     10.45 o 
  -9   8   2       98.06       88.77     15.10 o 
  -8   8   2       16.24        5.18      9.17 o 
  -7   8   2      120.19      143.72     20.17 o 
  -6   8   2        0.87       -4.79      6.67 o 
  -5   8   2       55.50       38.29      8.84 o 
  -4   8   2        0.75       -5.21      4.86 o 
  -3   8   2      162.52      154.17      7.78 o 
  -2   8   2      132.11      137.12      5.78 o 
  -1   8   2       15.50       19.29      3.31 o 
   0   8   2       22.68       17.45      2.48 o 
   1   8   2      828.26      863.89     14.95 o 
   2   8   2       43.52       41.65      4.31 o 
   3   8   2       84.38       85.77      4.63 o 
   4   8   2      152.50      146.97      7.02 o 
   5   8   2      218.59      199.04      8.51 o 
   6   8   2       95.21      104.66      8.80 o 
   7   8   2       12.87       12.05      6.63 o 
   8   8   2        4.76        0.56      6.64 o 
   9   8   2       11.02       -5.79     13.28 o 
 -10   9   2        0.10       -9.08      9.37 o 
  -9   9   2        0.00        4.88     10.00 o 
  -8   9   2       39.70       27.53     10.98 o 
  -7   9   2        3.94       -3.45     11.06 o 
  -6   9   2       46.33       43.91     10.30 o 
  -5   9   2      152.77      146.35     13.83 o 
  -4   9   2       49.38       57.70      9.31 o 
  -3   9   2      143.97      155.81      8.03 o 
  -2   9   2        0.26        0.46      3.15 o 
  -1   9   2      442.88      441.59      7.05 o 
   0   9   2      944.70      959.39     11.11 o 
   1   9   2        2.22        4.72      2.33 o 
   2   9   2      314.41      331.82      7.46 o 
   3   9   2      608.15      594.78     10.29 o 
   4   9   2        2.93        0.37      4.12 o 
   5   9   2        0.23       -4.22      4.49 o 
   6   9   2       23.44       19.62      5.78 o 
   7   9   2       11.91       16.71      6.20 o 
   8   9   2        0.11        1.27      8.20 o 
   9   9   2        0.47        3.41     12.68 o 
 -10  10   2        6.81        8.61     10.48 o 
  -9  10   2        4.80        0.92     10.42 o 
  -8  10   2       11.25       10.24     10.12 o 
  -7  10   2       22.80       15.72     10.02 o 
  -6  10   2       53.17       42.60     24.44 o 
  -5  10   2       46.04       62.42     10.85 o 
  -4  10   2        3.73       12.28      7.32 o 
  -3  10   2      124.65      131.28      9.99 o 
  -2  10   2        2.79        1.16      3.40 o 
  -1  10   2      129.49      113.65      6.12 o 
   0  10   2       32.07       19.70      2.89 o 
   1  10   2      411.50      392.24      7.09 o 
   2  10   2      310.40      338.69      8.18 o 
   3  10   2      337.15      310.02      9.36 o 
   4  10   2       13.93        9.77      4.66 o 
   5  10   2       50.50       57.34      7.10 o 
   6  10   2       11.35        6.22      5.66 o 
   7  10   2       13.22        7.31      6.97 o 
   8  10   2       25.95       23.54     15.08 o 
   9  10   2        2.83       14.56     14.32 o 
  -9  11   2       31.95       33.23     13.07 o 
  -8  11   2       21.10       11.05     10.35 o 
  -7  11   2       53.21       30.43     11.49 o 
  -6  11   2      330.99      277.98     16.18 o 
  -5  11   2      330.52      289.05     15.37 o 
  -4  11   2        3.09        3.37      5.25 o 
  -3  11   2       23.23       29.33      5.12 o 
  -2  11   2      313.89      302.34      8.79 o 
  -1  11   2        4.69       -1.15      2.97 o 
   0  11   2       41.06       50.06      3.85 o 
   1  11   2      166.42      183.38      5.24 o 
   2  11   2      275.74      251.85      6.13 o 
   3  11   2       86.40       88.72      8.39 o 
   4  11   2        7.02        2.68      4.29 o 
   5  11   2       11.98        8.54      5.31 o 
   6  11   2      141.46      130.13     12.17 o 
   7  11   2       25.77        8.13      7.16 o 
   8  11   2       64.28       56.28     13.01 o 
   9  11   2       89.97      112.06     16.44 o 
  -9  12   2       28.79       30.13     12.15 o 
  -8  12   2      137.96      145.27     17.45 o 
  -6  12   2      486.52      369.99     18.66 o 
  -5  12   2       56.22       90.29     26.84 o 
  -4  12   2      246.31      243.44     13.59 o 
  -3  12   2      131.49      137.36      8.03 o 
  -2  12   2      132.19      141.72      7.75 o 
  -1  12   2      240.66      222.83      6.98 o 
   0  12   2      112.33      103.85      6.77 o 
   1  12   2       62.44       48.09      4.55 o 
   2  12   2      381.67      331.51     10.10 o 
   3  12   2      117.99      123.00      7.71 o 
   4  12   2       12.01       10.88      4.97 o 
   5  12   2        4.39        6.34      6.48 o 
   6  12   2        6.25       18.12      7.80 o 
   7  12   2        2.25        5.42      9.12 o 
   8  12   2        0.64       30.16     11.73 o 
  -9  13   2        1.68       -8.61     10.56 o 
  -8  13   2        0.01        0.09     10.25 o 
  -7  13   2        2.69       -2.52      8.92 o 
  -6  13   2       37.75       39.76     12.16 o 
  -5  13   2      173.38      180.75     24.28 o 
  -4  13   2      246.26      242.09      9.77 o 
  -3  13   2      664.98      659.33     14.69 o 
  -2  13   2      674.16      688.90     14.26 o 
  -1  13   2      112.46      130.60      6.51 o 
   0  13   2      164.10      155.13      6.07 o 
   1  13   2       34.05       36.71      4.56 o 
   2  13   2        3.09       -4.23      3.73 o 
   3  13   2        0.01       -6.97      4.65 o 
   4  13   2        6.69        3.89      6.14 o 
   5  13   2       39.69       33.10      8.29 o 
   6  13   2      187.41      224.94     13.65 o 
   7  13   2      234.00      259.08     13.88 o 
   8  13   2       43.91       67.28     29.59 o 
  -8  14   2        3.29      -10.88      8.36 o 
  -7  14   2        0.00       -7.38      9.05 o 
  -6  14   2       46.42       44.48     11.16 o 
  -5  14   2       40.98       46.57     12.00 o 
  -4  14   2       52.82       45.75      7.63 o 
  -3  14   2       13.18       13.33      5.85 o 
  -2  14   2        8.90        8.23      4.95 o 
  -1  14   2      102.04      113.56      7.27 o 
   0  14   2       43.13       31.77      5.74 o 
   1  14   2        1.19        0.45      4.30 o 
   2  14   2       47.55       32.44      5.50 o 
   3  14   2       88.86      103.50     11.97 o 
   4  14   2        8.74       12.08      6.89 o 
   5  14   2        0.06       -7.85      5.85 o 
   6  14   2       11.68       11.59      9.35 o 
   7  14   2       12.58       14.79      8.68 o 
   8  14   2        0.03       -4.13      7.90 o 
  -8  15   2       14.30        8.34     11.62 o 
  -7  15   2       31.65       36.17     13.09 o 
  -6  15   2        8.26        4.87     10.18 o 
  -5  15   2        4.83        0.48      9.58 o 
  -4  15   2      167.73      193.94     12.06 o 
  -3  15   2      206.78      196.68      9.44 o 
  -2  15   2      138.78      134.66      8.84 o 
  -1  15   2        0.17       -6.76      4.51 o 
   0  15   2       18.12       22.29      5.95 o 
   1  15   2       34.72       35.66      6.26 o 
   2  15   2       38.49       48.89     11.04 o 
   3  15   2       41.84       33.04      8.01 o 
   4  15   2       84.07       95.43     10.53 o 
   5  15   2       16.82       16.85      7.67 o 
   6  15   2       52.54       61.61     13.99 o 
   7  15   2       10.12       10.78      9.09 o 
  -7  16   2        9.84        4.66     11.37 o 
  -6  16   2       76.47       94.75     22.76 o 
  -5  16   2        0.53        0.20      8.90 o 
  -4  16   2       28.21       18.59      7.28 o 
  -3  16   2        3.94       -6.83      5.23 o 
  -2  16   2        8.46        0.59      6.66 o 
  -1  16   2       98.37      129.94     10.04 o 
   0  16   2       14.12        8.36      6.56 o 
   1  16   2        0.04       -5.68      5.56 o 
   2  16   2       68.86       57.57     11.81 o 
   3  16   2        6.26        3.19     11.06 o 
   4  16   2        2.91        9.56      9.32 o 
   5  16   2       10.26       16.48      7.84 o 
   6  16   2        8.06        3.99      9.63 o 
   7  16   2        0.29       -3.16      7.72 o 
  -7  17   2        2.35       -4.15      8.88 o 
  -6  17   2       10.57       27.52     12.31 o 
  -5  17   2        1.70       -3.87      9.30 o 
  -4  17   2        5.20        1.73      6.88 o 
  -3  17   2       10.75       24.98      8.57 o 
  -2  17   2        7.86       13.13      6.51 o 
  -1  17   2      152.13      175.72     13.77 o 
   0  17   2      200.41      174.83     17.65 o 
   1  17   2       43.65       51.79     11.49 o 
   2  17   2      142.65      151.23     16.78 o 
   3  17   2      333.44      306.60     17.77 o 
   4  17   2      289.36      258.34     24.38 o 
   5  17   2       27.03       20.88     10.48 o 
   6  17   2       28.35       42.19     10.38 o 
  -6  18   2       13.67        8.65     11.21 o 
  -5  18   2        5.28      -13.16      8.78 o 
  -4  18   2       16.50        8.86      8.70 o 
  -3  18   2        1.58        2.31      6.07 o 
  -2  18   2       80.20       86.46     10.92 o 
  -1  18   2      289.95      292.05     13.77 o 
   0  18   2       38.99       39.03      8.82 o 
   1  18   2        4.97       -3.70      8.18 o 
   2  18   2       55.56       42.20     14.96 o 
   3  18   2       11.40       25.72     10.68 o 
   4  18   2        8.07        4.43      9.55 o 
   5  18   2        0.35       -7.56      9.22 o 
   6  18   2        8.10        9.84     11.33 o 
  -6  19   2        1.51       -9.44     10.03 o 
  -5  19   2        5.31       -6.65      9.78 o 
  -4  19   2        1.62      -10.88      7.57 o 
  -3  19   2        0.46       -8.91      5.94 o 
  -2  19   2        1.02        4.43      6.89 o 
  -1  19   2        1.06       10.10      7.56 o 
   0  19   2       15.19        7.44      7.38 o 
   1  19   2        6.17       -0.14      9.26 o 
   2  19   2        6.08        6.83      9.41 o 
   3  19   2        0.08        2.99      9.31 o 
   4  19   2        0.10        2.52      8.79 o 
   5  19   2        2.63       -6.77      9.06 o 
  -5  20   2        3.44       18.04     16.03 o 
  -4  20   2        0.08        8.20      9.33 o 
  -3  20   2        7.42       11.80      8.10 o 
  -2  20   2        1.05       -0.97      7.33 o 
  -1  20   2        0.10       -2.98      7.07 o 
   0  20   2        1.63       -9.52      8.19 o 
   1  20   2        3.58       -5.40      8.08 o 
   2  20   2       62.55       74.83     14.48 o 
   3  20   2        3.60       15.87     10.23 o 
   4  20   2        5.34       12.19     10.49 o 
  -4  21   2        4.37       -3.53     14.02 o 
  -3  21   2       12.40       25.02      9.89 o 
  -2  21   2        0.32       -3.19      7.53 o 
  -1  21   2        0.00       -6.45      7.46 o 
   0  21   2        4.82        9.89     10.06 o 
   1  21   2        0.04       -3.94      7.89 o 
   2  21   2        1.48       -8.12      9.10 o 
   3  21   2        3.10        8.40     11.13 o 
  -2  22   2        1.19       -6.70     12.14 o 
  -1  22   2        1.51       -0.74      7.88 o 
   0  22   2        0.11      -13.99      9.33 o 
   1  22   2        2.52       -2.23      9.67 o 
 -11   1   3       14.54       23.42      8.98 o 
 -10   1   3        1.18        4.22      6.73 o 
  -9   1   3      239.58      243.84     11.50 o 
  -8   1   3      454.05      405.86     24.46 o 
  -7   1   3      111.06      115.96     11.31 o 
  -6   1   3       49.25       62.15      8.33 o 
  -5   1   3       13.05       10.66      5.06 o 
  -4   1   3     1311.49     1446.41     50.82 o 
  -3   1   3      182.70      199.48      8.59 o 
  -2   1   3       36.67       37.80      5.44 o 
  -1   1   3      137.15      121.95      6.94 o 
   0   1   3      226.10      223.70      9.02 o 
   1   1   3        0.85       -2.12      2.14 o 
   2   1   3     1918.33     1922.43     17.34 o 
   3   1   3      134.38      142.87      4.27 o 
   4   1   3      159.90      143.03      5.01 o 
   5   1   3      342.98      310.32     10.36 o 
   6   1   3        0.03       -5.52      6.36 o 
   7   1   3       79.65       87.59     27.18 o 
   8   1   3       69.25       79.32     12.86 o 
   9   1   3        0.17       -3.82      8.34 o 
  10   1   3        2.73        4.46     12.49 o 
 -11   2   3        7.52       17.49     11.72 o 
 -10   2   3       12.41       -4.54      6.26 o 
  -9   2   3      151.12      179.84     21.77 o 
  -8   2   3       40.44       44.58      8.14 o 
  -7   2   3      211.41      213.75     12.02 o 
  -6   2   3       17.66       20.13      6.47 o 
  -5   2   3      191.97      197.24      8.94 o 
  -4   2   3      733.03      719.88     14.94 o 
  -3   2   3     3632.81     3896.48     53.55 o 
  -2   2   3      296.10      281.06     13.10 o 
  -1   2   3        4.41        3.90      3.92 o 
   0   2   3     1362.80     1277.27     21.86 o 
   1   2   3      257.63      247.96      5.33 o 
   2   2   3      667.33      565.13      8.83 o 
   3   2   3     1202.37     1336.87     18.40 o 
   4   2   3      213.18      181.38      5.29 o 
   5   2   3       12.36       22.30      4.75 o 
   6   2   3      285.37      240.76     13.89 o 
   7   2   3       10.63       14.66      8.78 o 
   8   2   3      111.84      113.98     16.70 o 
   9   2   3       56.84       63.27     12.87 o 
 -10   3   3        2.82        6.57      8.73 o 
  -9   3   3       76.24       67.61     13.42 o 
  -8   3   3       93.01       72.08     10.53 o 
  -7   3   3      201.99      198.20     21.61 o 
  -6   3   3      135.02      144.87     14.57 o 
  -5   3   3       79.00      132.75     14.87 o 
  -4   3   3     2869.76     2928.10     49.34 o 
  -3   3   3       46.34       75.52      9.10 o 
  -2   3   3       24.50       59.07      7.59 o 
  -1   3   3     1290.93     1337.05     38.03 o 
   0   3   3      452.25      493.57     13.51 o 
   1   3   3      264.86      269.89      6.58 o 
   2   3   3       14.76       16.90      3.81 o 
   3   3   3      821.28      847.22     14.26 o 
   4   3   3        0.57       -3.83      3.21 o 
   5   3   3       13.79       17.99      4.75 o 
   6   3   3      215.64      252.87     29.67 o 
   7   3   3       64.48       67.85     11.75 o 
   8   3   3        6.08       -2.87      8.77 o 
   9   3   3        6.79        7.69      9.69 o 
 -10   4   3       18.07        9.62     10.68 o 
  -9   4   3       10.74       10.65      8.22 o 
  -8   4   3      194.41      206.87     13.70 o 
  -7   4   3       32.62       27.43      7.82 o 
  -6   4   3        0.48       -1.07      5.57 o 
  -5   4   3      106.19      145.71      9.51 o 
  -4   4   3      533.34      518.14     12.44 o 
  -3   4   3       88.59      100.41      6.74 o 
  -2   4   3      936.24     1072.24     21.28 o 
  -1   4   3       39.26       71.18      5.88 o 
   0   4   3        0.24        0.07      2.57 o 
   1   4   3     1152.18     1168.11     13.84 o 
   2   4   3       33.46       27.02      4.18 o 
   3   4   3        1.76        7.73      3.68 o 
   4   4   3      281.41      262.21      8.51 o 
   5   4   3       95.90      101.98      7.70 o 
   6   4   3      306.53      286.10     10.08 o 
   7   4   3       11.18       -1.72      7.70 o 
   8   4   3       70.81       66.16     12.32 o 
   9   4   3        5.52       16.20     15.33 o 
 -10   5   3        0.33       -2.35      9.09 o 
  -9   5   3       18.90       10.90      8.01 o 
  -8   5   3       34.68       38.41     11.64 o 
  -7   5   3        3.93        4.24      5.94 o 
  -6   5   3       67.99       84.64      8.86 o 
  -5   5   3      113.76      136.63      8.80 o 
  -4   5   3       57.74       63.71      9.50 o 
  -3   5   3       13.30       26.42      6.09 o 
  -2   5   3      812.81      797.14     22.98 o 
  -1   5   3      867.45      899.31     15.46 o 
   0   5   3      575.12      627.72      9.71 o 
   1   5   3       93.05      103.63      7.90 o 
   2   5   3       51.59       62.34      4.36 o 
   3   5   3       20.90       24.37      6.54 o 
   4   5   3       45.68       42.85      5.50 o 
   5   5   3        2.47       -0.62      3.79 o 
   6   5   3       60.60       81.99      8.20 o 
   7   5   3       50.51       35.76     10.60 o 
   8   5   3        0.22       -1.01      7.89 o 
   9   5   3       22.24       20.54     11.12 o 
 -10   6   3        4.32        9.75     11.23 o 
  -9   6   3        2.07        7.38     10.18 o 
  -8   6   3        2.33       -1.91      8.13 o 
  -7   6   3       63.85       62.72     11.89 o 
  -6   6   3      166.96      189.36     30.44 o 
  -5   6   3       73.74       85.92      7.93 o 
  -4   6   3      347.88      352.43     17.60 o 
  -3   6   3      707.42      908.41     19.50 o 
  -2   6   3      524.26      464.36      9.04 o 
  -1   6   3       92.22       98.08      5.25 o 
   0   6   3      586.97      606.19      9.71 o 
   1   6   3      695.17      715.89     10.58 o 
   2   6   3       68.85       64.62      5.76 o 
   3   6   3       18.12       15.31      4.48 o 
   4   6   3        5.33        0.34      3.90 o 
   5   6   3       87.40      116.54      8.45 o 
   6   6   3        0.39       -0.07      4.79 o 
   7   6   3       39.39       48.61     11.14 o 
   8   6   3        6.18        7.58      8.60 o 
   9   6   3        0.16       -3.77     11.73 o 
 -10   7   3       24.48       13.17     12.74 o 
  -9   7   3        8.67       10.90     10.61 o 
  -8   7   3       69.91       52.83     12.44 o 
  -7   7   3       13.14       13.34      9.22 o 
  -6   7   3      254.11      243.66     15.10 o 
  -5   7   3       14.63       10.05      7.26 o 
  -4   7   3       37.30       33.61      5.16 o 
  -3   7   3      116.95      111.77     12.02 o 
  -2   7   3       30.17       30.78      3.40 o 
  -1   7   3      148.97      164.86      5.80 o 
   0   7   3        1.89       -2.69      2.45 o 
   1   7   3       73.69       67.88      4.29 o 
   2   7   3       66.84       61.80      3.88 o 
   3   7   3       72.82       77.70      6.45 o 
   4   7   3       50.90       58.65      6.48 o 
   5   7   3      317.94      281.05      9.95 o 
   6   7   3        3.65       -5.36      4.60 o 
   7   7   3       44.81       52.97      8.00 o 
   8   7   3       22.73       24.41     10.63 o 
   9   7   3        8.98        8.71     10.26 o 
 -10   8   3       12.37        6.62     11.75 o 
  -9   8   3       33.28       48.35     13.66 o 
  -8   8   3       30.31       20.91     11.17 o 
  -7   8   3        6.51        5.08      9.58 o 
  -6   8   3      255.04      249.36     21.08 o 
  -5   8   3      293.53      287.79     14.38 o 
  -4   8   3        0.23        4.83      6.13 o 
  -3   8   3      655.06      623.26     15.41 o 
  -2   8   3       24.17       26.70      4.78 o 
  -1   8   3       82.72       75.38      4.70 o 
   0   8   3     2145.45     2248.70     23.48 o 
   1   8   3      359.78      403.76      8.21 o 
   2   8   3      606.63      626.26     10.29 o 
   3   8   3       22.43       16.24      4.56 o 
   4   8   3      739.01      763.36     18.46 o 
   5   8   3        9.37        3.47      4.65 o 
   6   8   3      179.14      190.76      9.32 o 
   7   8   3       27.51       24.32      6.55 o 
   8   8   3        0.04       -1.97      8.34 o 
   9   8   3       25.23       32.36     12.13 o 
 -10   9   3       18.03       17.16     14.87 o 
  -9   9   3       44.85       21.48     12.39 o 
  -8   9   3      111.41      126.27     17.00 o 
  -7   9   3        3.43       -8.93      8.27 o 
  -6   9   3      240.22      223.69     14.80 o 
  -5   9   3        0.70        4.64      6.98 o 
  -4   9   3        0.10       -1.87      6.17 o 
  -3   9   3      263.53      244.87     15.61 o 
  -2   9   3       49.63       42.52      6.41 o 
  -1   9   3      119.87      125.98      5.09 o 
   0   9   3      581.79      580.73     10.15 o 
   1   9   3      332.16      343.04      7.76 o 
   2   9   3       39.49       56.96      4.60 o 
   3   9   3      229.15      206.02      8.30 o 
   4   9   3        9.18       -1.92      4.31 o 
   5   9   3      876.34      800.09     17.11 o 
   6   9   3      126.38      141.43     10.34 o 
   7   9   3        0.12       -2.41      5.49 o 
   8   9   3      121.47      166.21     16.87 o 
   9   9   3       19.46       13.10     15.78 o 
  -9  10   3        0.15      -12.39     10.12 o 
  -8  10   3      164.50      158.85     23.31 o 
  -7  10   3      157.76      137.39     16.39 o 
  -6  10   3      165.24      164.44     20.93 o 
  -5  10   3      131.35      176.45     33.55 o 
  -4  10   3       60.45       63.06     10.19 o 
  -3  10   3       10.59       15.52      6.93 o 
  -2  10   3      227.59      226.13     14.86 o 
  -1  10   3       20.31       17.61      3.52 o 
   0  10   3      728.08      786.75     10.21 o 
   1  10   3      212.67      204.06      6.49 o 
   2  10   3      777.05      822.60     15.50 o 
   3  10   3       11.01       10.78      4.64 o 
   4  10   3       47.14       42.46      6.48 o 
   5  10   3       45.32       49.76      6.98 o 
   6  10   3       50.03       45.64      7.42 o 
   7  10   3       25.67       28.90      7.24 o 
   8  10   3        2.73        5.42     14.26 o 
  -9  11   3       10.15        0.42     11.17 o 
  -8  11   3        1.60       -2.46     10.48 o 
  -7  11   3       74.76       83.28     14.32 o 
  -6  11   3        6.22       -1.57      7.58 o 
  -5  11   3       16.50       22.90      9.60 o 
  -4  11   3      149.27      174.86     14.90 o 
  -3  11   3       69.52       96.89     11.28 o 
  -2  11   3       46.89       72.30      8.29 o 
  -1  11   3        0.94       -1.87      3.71 o 
   0  11   3      218.47      211.30      6.51 o 
   1  11   3      297.35      306.36      7.96 o 
   2  11   3      557.20      524.96     12.46 o 
   3  11   3       63.93       60.46      6.74 o 
   4  11   3       18.71       24.38      5.90 o 
   5  11   3        0.90        5.43      5.43 o 
   6  11   3       61.40       53.37      7.81 o 
   7  11   3        7.70        9.03      7.20 o 
   8  11   3       43.28       38.34     13.51 o 
  -9  12   3        3.05      -13.95      9.30 o 
  -8  12   3        8.88       -2.44     13.35 o 
  -7  12   3        0.48       -8.50      9.32 o 
  -6  12   3        6.94       14.90      9.97 o 
  -5  12   3       19.57        5.67      9.13 o 
  -4  12   3        0.12       -3.48      5.69 o 
  -3  12   3        0.70        1.47      5.41 o 
  -2  12   3       18.29       23.05      6.35 o 
  -1  12   3      168.54      163.46      9.17 o 
   0  12   3        7.53        6.31      4.28 o 
   1  12   3      175.94      158.69      6.52 o 
   2  12   3       21.87       17.41      4.89 o 
   3  12   3       15.93       14.07      5.08 o 
   4  12   3       77.06       99.35     11.42 o 
   5  12   3        3.76        4.12      5.27 o 
   6  12   3        2.72       -0.48      6.40 o 
   7  12   3       18.90       16.62      8.79 o 
   8  12   3       10.97        5.80      8.02 o 
  -8  13   3       67.20       59.13     14.70 o 
  -7  13   3        6.77        5.27     10.28 o 
  -6  13   3       37.56       55.43     12.98 o 
  -5  13   3      415.01      350.52     18.03 o 
  -4  13   3       46.14       54.21      8.75 o 
  -3  13   3      241.54      245.34     11.84 o 
  -2  13   3       39.27       34.19      7.39 o 
  -1  13   3        8.29       12.85      5.09 o 
   0  13   3       89.16       92.91      7.79 o 
   1  13   3        0.44       -3.52      4.03 o 
   2  13   3       52.66       50.07      6.44 o 
   3  13   3        2.04       -0.66      4.43 o 
   4  13   3      101.60      117.35     11.20 o 
   5  13   3      160.52      183.34     13.93 o 
   6  13   3      148.82      188.08     14.73 o 
   7  13   3        1.21       -5.50      7.36 o 
  -8  14   3        0.76      -14.35      9.57 o 
  -7  14   3        7.56        6.90     10.48 o 
  -6  14   3        4.47       -7.15      9.40 o 
  -5  14   3       57.82       68.49     19.62 o 
  -4  14   3      257.72      239.92     12.73 o 
  -3  14   3     2206.37     2189.66     84.18 o 
  -2  14   3      322.62      291.91     12.50 o 
  -1  14   3      728.76      751.85     16.37 o 
   0  14   3      263.87      238.88      9.39 o 
   1  14   3       32.21       33.97     10.02 o 
   2  14   3      169.88      201.22     18.13 o 
   3  14   3      290.18      310.31     15.41 o 
   4  14   3       44.47       43.21      8.50 o 
   5  14   3      131.52      191.34     14.64 o 
   6  14   3       12.36       21.98      7.79 o 
   7  14   3        9.12       -2.63      7.36 o 
  -8  15   3       51.25       65.14     15.52 o 
  -7  15   3       82.30       75.31     15.79 o 
  -6  15   3        6.56       10.33     10.13 o 
  -5  15   3       32.86       45.09     16.12 o 
  -4  15   3      310.31      349.17     25.00 o 
  -3  15   3      194.73      199.22     12.85 o 
  -2  15   3      748.81      742.14     19.06 o 
  -1  15   3      472.50      491.50     13.76 o 
   0  15   3      186.71      180.66      9.57 o 
   1  15   3      100.37      118.84     10.58 o 
   2  15   3        0.19       -4.49      5.07 o 
   3  15   3       57.19       43.96     11.36 o 
   4  15   3       46.05       46.86      8.77 o 
   5  15   3       53.37       22.45      8.31 o 
   6  15   3      217.31      243.54     14.84 o 
   7  15   3        0.13        5.57      8.91 o 
  -7  16   3        7.87        1.70      9.75 o 
  -6  16   3        4.65       -4.33      9.45 o 
  -5  16   3        8.20       17.69     15.23 o 
  -4  16   3        3.45       -1.31      7.69 o 
  -3  16   3      288.61      266.00     13.37 o 
  -2  16   3       26.48       33.06      7.34 o 
  -1  16   3       76.35       73.04      9.47 o 
   0  16   3       43.33       25.79      6.43 o 
   1  16   3       57.67       41.54     17.73 o 
   2  16   3       69.71       68.31     12.89 o 
   3  16   3        8.87        7.68      8.77 o 
   4  16   3        1.83       -4.35      7.86 o 
   5  16   3       95.85      100.59     15.70 o 
   6  16   3        4.89        8.24      8.30 o 
  -7  17   3        0.10       -9.09     10.89 o 
  -6  17   3        3.98       -3.58     11.20 o 
  -5  17   3       62.26       90.50     16.88 o 
  -4  17   3       20.46       23.33      9.29 o 
  -3  17   3       68.69       79.41     11.16 o 
  -2  17   3        0.43       -4.48      5.67 o 
  -1  17   3       23.64       25.17      6.95 o 
   0  17   3       14.33       10.19      9.13 o 
   1  17   3        1.45       -6.42      8.20 o 
   2  17   3        8.99        2.93      8.03 o 
   3  17   3       59.79       55.62     12.83 o 
   4  17   3        0.01       -5.40      8.42 o 
   5  17   3        3.32       -8.38      8.38 o 
   6  17   3       16.06       11.26     10.73 o 
  -6  18   3       89.16      108.06     17.48 o 
  -5  18   3       11.43       15.01     11.46 o 
  -4  18   3        6.33        2.23      8.80 o 
  -3  18   3        3.29        1.06      6.26 o 
  -2  18   3       27.61       27.47      9.08 o 
  -1  18   3       19.95       14.75      7.32 o 
   0  18   3       93.55       86.69     14.09 o 
   1  18   3       29.45       17.36     18.53 o 
   2  18   3       33.87       32.86     10.84 o 
   3  18   3       23.52        2.23      9.15 o 
   4  18   3       22.04       24.34     11.20 o 
   5  18   3       19.97       27.82     11.84 o 
  -5  19   3       18.94        9.97     16.51 o 
  -4  19   3       16.19       12.93     10.51 o 
  -3  19   3        1.35       -8.68      6.50 o 
  -2  19   3        1.49       -2.61      6.74 o 
  -1  19   3        2.36        1.82      6.97 o 
   0  19   3       15.59       10.47     10.16 o 
   1  19   3       16.32       13.02      9.86 o 
   2  19   3        3.51       -3.41      8.65 o 
   3  19   3       14.65        2.03      9.09 o 
   4  19   3       17.24       18.35     10.92 o 
  -4  20   3       16.15       10.23      8.59 o 
  -3  20   3       18.43       20.95      9.41 o 
  -2  20   3       52.92       76.59     15.93 o 
  -1  20   3       11.25       13.65     10.53 o 
   0  20   3        2.05        3.89      8.76 o 
   1  20   3       44.20       58.78     13.88 o 
   2  20   3       18.22       20.97     13.01 o 
   3  20   3        0.77        1.30      9.13 o 
  -3  21   3        2.62        2.03      8.00 o 
  -2  21   3       16.66        4.47      8.43 o 
  -1  21   3        2.31       -6.81      9.15 o 
   0  21   3        7.09        3.78     12.64 o 
   1  21   3        3.63       -1.90      9.76 o 
   2  21   3       21.48       27.03     11.77 o 
 -10   0   4       29.84        6.65     25.20 o 
  -9   0   4       35.11       51.82     12.69 o 
  -8   0   4      221.84      233.01     16.39 o 
  -7   0   4       75.64       93.56     29.01 o 
  -6   0   4      926.16      897.14     33.15 o 
  -5   0   4     3923.76     3893.98     82.45 o 
  -4   0   4      242.49      216.39     15.05 o 
  -3   0   4     3258.30     3293.06     69.84 o 
  -2   0   4     2371.60     2421.52     55.58 o 
  -1   0   4       11.32       -2.38      5.61 o 
   0   0   4      269.90      196.89     13.83 o 
   1   0   4        1.97       11.94      4.83 o 
   2   0   4     6656.05     6979.74     73.52 o 
   3   0   4     2145.90     2553.46     96.58 o 
   4   0   4     1569.61     1503.98     53.34 o 
   5   0   4      195.28      207.80     18.46 o 
   6   0   4       36.52       27.36     12.74 o 
   7   0   4      571.46      498.66     31.08 o 
   8   0   4        0.46       -5.24     12.25 o 
   9   0   4       13.03       14.93     16.21 o 
 -10   1   4       13.07        7.37      7.57 o 
  -9   1   4        4.78       -1.43      6.48 o 
  -8   1   4      216.57      211.00     11.97 o 
  -7   1   4      420.21      372.68     27.26 o 
  -6   1   4      705.46      723.21     23.83 o 
  -5   1   4      523.80      529.82     16.83 o 
  -4   1   4      202.77      188.45      9.72 o 
  -3   1   4      467.30      466.61     16.21 o 
  -2   1   4      395.39      416.76     19.74 o 
  -1   1   4      101.88      106.82     18.83 o 
   0   1   4       34.16       45.40      7.08 o 
   1   1   4     5543.74     5823.13     48.43 o 
   2   1   4     1756.30     1771.31     19.44 o 
   3   1   4     2254.73     2199.58     23.41 o 
   4   1   4      307.48      285.84      7.68 o 
   5   1   4      274.61      257.01     11.16 o 
   6   1   4      529.08      484.10     22.30 o 
   7   1   4       81.85       95.76     13.87 o 
   8   1   4        8.19       -0.21      8.33 o 
   9   1   4        5.64       -1.82     15.20 o 
 -10   2   4       10.45        7.80      8.79 o 
  -9   2   4        6.80       -5.35      6.50 o 
  -8   2   4       21.60        3.71      8.40 o 
  -7   2   4      754.90      754.82     20.11 o 
  -6   2   4        4.02       -1.48      5.72 o 
  -5   2   4      210.53      216.75      9.93 o 
  -4   2   4     2751.78     2814.37     44.22 o 
  -3   2   4        1.61       -5.06      4.25 o 
  -2   2   4       52.02       49.27      6.79 o 
  -1   2   4      564.92      528.02     15.12 o 
   0   2   4      268.60      255.36     24.98 o 
   1   2   4      302.53      283.75      6.70 o 
   2   2   4      361.96      398.15      7.96 o 
   3   2   4       14.72        7.87      3.30 o 
   4   2   4       15.19        4.70      3.91 o 
   5   2   4       38.37       37.31      7.35 o 
   6   2   4        0.06       -8.89      5.93 o 
   7   2   4       55.17       58.22     11.85 o 
   8   2   4        0.79       -2.68     10.18 o 
   9   2   4        5.54       -0.79     10.17 o 
 -10   3   4       10.33        1.90      8.52 o 
  -9   3   4        6.34        5.86      8.21 o 
  -8   3   4       28.32       12.48      8.77 o 
  -7   3   4        0.04       -6.46      6.94 o 
  -6   3   4        0.21       -8.19      5.46 o 
  -5   3   4       10.43        3.43      5.21 o 
  -4   3   4       82.07      108.37      9.33 o 
  -3   3   4      704.31      761.21     18.33 o 
  -2   3   4     1076.10     1080.49     53.17 o 
  -1   3   4      127.25      114.55      7.66 o 
   0   3   4      161.34      151.08      6.23 o 
   1   3   4      267.80      255.66      6.09 o 
   2   3   4      167.16      159.45      6.96 o 
   3   3   4       46.40       50.12      6.23 o 
   4   3   4        4.63        0.11      3.84 o 
   5   3   4      181.38      177.24      8.37 o 
   6   3   4        5.57       -0.05      5.79 o 
   7   3   4        2.54       -1.07     10.45 o 
   8   3   4        4.84        1.41      9.27 o 
   9   3   4       14.69        5.45     10.32 o 
 -10   4   4        1.42       -7.06      7.37 o 
  -9   4   4       90.39       62.16     14.11 o 
  -8   4   4        0.87      -12.21      8.14 o 
  -7   4   4       72.09       82.48     12.03 o 
  -6   4   4      104.98      123.41     11.33 o 
  -5   4   4       39.02       20.40      6.30 o 
  -4   4   4      186.81      191.03     11.99 o 
  -3   4   4       90.65      112.45      7.24 o 
  -2   4   4      777.39      792.47     15.60 o 
  -1   4   4      575.22      613.93     13.21 o 
   0   4   4      406.81      398.80     10.60 o 
   1   4   4      833.01      799.56     12.36 o 
   2   4   4       10.18       11.21      2.89 o 
   3   4   4        4.29        3.74      3.94 o 
   4   4   4       49.40       50.45      5.88 o 
   5   4   4      106.84      130.35      9.06 o 
   6   4   4       26.75       14.86      7.43 o 
   7   4   4       59.43       72.06     12.92 o 
   8   4   4        2.75       -1.96      8.57 o 
   9   4   4        0.00        4.35     10.30 o 
 -10   5   4       24.68       14.19      9.47 o 
  -9   5   4       98.62      115.17     17.41 o 
  -8   5   4       31.95       36.48     12.52 o 
  -7   5   4        9.69       17.16     10.07 o 
  -6   5   4       51.08       62.37      9.18 o 
  -5   5   4       67.48       83.74      8.53 o 
  -4   5   4      204.48      205.27      8.66 o 
  -3   5   4      260.49      301.56      9.56 o 
  -2   5   4      863.32      936.46     17.17 o 
  -1   5   4      163.35      143.98      5.94 o 
   0   5   4      849.48      822.30      9.92 o 
   1   5   4      128.60      131.92      5.04 o 
   2   5   4      709.99      749.38     11.12 o 
   3   5   4      352.45      388.68     10.51 o 
   4   5   4      236.92      206.85      8.52 o 
   5   5   4       53.48       63.45      7.24 o 
   6   5   4       93.15      113.48     10.97 o 
   7   5   4       12.64        7.79      9.26 o 
   8   5   4        1.82      -12.68     12.31 o 
   9   5   4        7.63        1.73     13.16 o 
 -10   6   4       57.61       63.24     12.05 o 
  -9   6   4       26.56        3.71     11.30 o 
  -8   6   4      171.98      179.07     18.63 o 
  -7   6   4      243.80      268.79     17.55 o 
  -6   6   4        0.60       -5.57      7.58 o 
  -5   6   4      104.03      106.96     12.56 o 
  -4   6   4      287.06      280.41      9.80 o 
  -3   6   4       11.28       26.73      5.33 o 
  -2   6   4     1701.86     1667.81     79.27 o 
  -1   6   4      716.97      729.78     14.74 o 
   0   6   4        3.28        2.02      2.82 o 
   1   6   4       77.11       73.87      5.42 o 
   2   6   4      273.96      245.44      8.46 o 
   3   6   4      129.27      127.02     10.33 o 
   4   6   4      364.99      352.29     10.72 o 
   5   6   4      219.84      194.11      9.83 o 
   6   6   4       85.06       86.82      8.63 o 
   7   6   4       92.55      104.00     11.59 o 
   8   6   4       35.68       34.78     11.11 o 
   9   6   4       39.96       69.91     16.67 o 
 -10   7   4        0.27      -11.43     10.15 o 
  -9   7   4       46.65       52.58     14.66 o 
  -8   7   4        2.98       -8.23      9.69 o 
  -7   7   4        0.04        2.80     13.86 o 
  -6   7   4       51.27       46.64     21.57 o 
  -5   7   4      197.94      196.73     16.85 o 
  -4   7   4      127.85      117.69     12.34 o 
  -3   7   4      100.51      104.53     18.70 o 
  -2   7   4      243.68      221.65      8.17 o 
  -1   7   4     1006.01     1019.30     16.16 o 
   0   7   4      147.26      167.01      5.84 o 
   1   7   4      433.85      396.05      8.51 o 
   2   7   4      388.69      395.90     10.61 o 
   3   7   4      891.76      854.36     16.46 o 
   4   7   4       88.75      110.23      8.58 o 
   5   7   4        0.42       -2.94      4.75 o 
   6   7   4       88.75       95.77      9.57 o 
   7   7   4        3.48       -0.02      6.52 o 
   8   7   4       47.05       67.07     13.70 o 
 -10   8   4       21.41       23.93     13.61 o 
  -9   8   4       23.27       17.70     12.23 o 
  -8   8   4        5.04      -11.53     10.07 o 
  -7   8   4      183.36      230.16     30.99 o 
  -6   8   4       13.28        8.60      8.57 o 
  -5   8   4       66.13       92.69     17.86 o 
  -4   8   4        2.31        5.29      6.72 o 
  -3   8   4       60.72       59.97      9.20 o 
  -2   8   4      371.39      376.59     18.04 o 
  -1   8   4        7.59        1.99      3.38 o 
   0   8   4      167.11      169.80      5.96 o 
   1   8   4        4.25        0.80      3.10 o 
   2   8   4      271.89      273.75     10.99 o 
   3   8   4      264.47      268.68      9.63 o 
   4   8   4       10.52        7.04      4.80 o 
   5   8   4       55.49       39.99      6.94 o 
   6   8   4       52.43       59.19      8.29 o 
   7   8   4        5.26        7.49      8.26 o 
   8   8   4       41.15       65.52     13.37 o 
  -9   9   4        3.82       -2.42     10.96 o 
  -8   9   4       21.91       -0.35     10.64 o 
  -7   9   4        7.43       -1.49      9.34 o 
  -6   9   4       68.22       38.77     11.51 o 
  -5   9   4       64.26       57.80     14.81 o 
  -4   9   4       37.28       16.28      7.96 o 
  -3   9   4      265.44      251.69     18.49 o 
  -2   9   4        3.36        2.60      4.72 o 
  -1   9   4        1.40       -3.57      3.04 o 
   0   9   4      227.52      233.41      6.96 o 
   1   9   4       26.79       31.56      4.26 o 
   2   9   4       46.52       45.02      5.90 o 
   3   9   4       24.00       24.18      5.69 o 
   4   9   4        8.91       10.01      5.58 o 
   5   9   4       38.23       30.53      6.69 o 
   6   9   4        2.14       -5.04      5.43 o 
   7   9   4        3.55        2.28      7.02 o 
   8   9   4       22.38       22.01     11.18 o 
  -9  10   4        6.24      -12.21      9.77 o 
  -8  10   4       30.46       20.08     11.89 o 
  -7  10   4       11.04       16.24     10.26 o 
  -6  10   4       59.46       73.28     13.26 o 
  -5  10   4       41.56       29.08     10.49 o 
  -4  10   4       88.73      105.03     12.75 o 
  -3  10   4        2.61       -3.18      5.97 o 
  -2  10   4       82.50       91.88      9.07 o 
  -1  10   4        0.68       -4.18      4.17 o 
   0  10   4        0.59       -4.07      2.91 o 
   1  10   4        0.88       -5.37      3.58 o 
   2  10   4       11.67       11.63      4.82 o 
   3  10   4       17.13       10.23      5.18 o 
   4  10   4      178.82      182.95     10.48 o 
   5  10   4        0.33        2.96      5.39 o 
   6  10   4        9.26        6.77      6.09 o 
   7  10   4        9.60       17.20      7.62 o 
   8  10   4       23.56       18.08     11.76 o 
  -9  11   4       28.75       13.93     12.72 o 
  -8  11   4       18.23       -3.10     10.74 o 
  -7  11   4      199.59      204.39     20.24 o 
  -6  11   4       20.53        4.82      9.58 o 
  -5  11   4       77.31       77.14     13.28 o 
  -4  11   4      104.18      125.86     16.33 o 
  -3  11   4      224.00      205.61     10.73 o 
  -2  11   4      238.06      212.50     10.15 o 
  -1  11   4       15.02       15.78      7.33 o 
   0  11   4      132.46      131.44      7.84 o 
   1  11   4       18.75       16.40      4.81 o 
   2  11   4       53.10       53.41      6.65 o 
   3  11   4      131.82      135.51      9.92 o 
   4  11   4       50.32       69.83      7.84 o 
   5  11   4       16.14       -0.43      5.42 o 
   6  11   4       55.44       82.24      9.57 o 
   7  11   4       45.55       31.57      9.54 o 
  -9  12   4        0.03      -17.11     11.40 o 
  -8  12   4       29.39        2.54     10.64 o 
  -7  12   4       16.46       -4.18      9.64 o 
  -6  12   4      181.89      190.04     21.30 o 
  -5  12   4       61.99       59.21     12.97 o 
  -4  12   4      619.85      622.84     77.12 o 
  -3  12   4        5.05        0.87      5.63 o 
  -2  12   4      147.30      154.80     17.36 o 
  -1  12   4      217.74      201.99     12.87 o 
   0  12   4       35.32       44.37      6.37 o 
   1  12   4        0.77       -6.63      5.19 o 
   2  12   4       69.43       72.29      7.33 o 
   3  12   4       59.45       73.29      7.85 o 
   4  12   4        2.30       -3.07      4.91 o 
   5  12   4        2.78        1.15      5.74 o 
   6  12   4       43.67       43.38      9.48 o 
   7  12   4        0.78        5.78      8.17 o 
  -8  13   4        0.13       -5.07     11.00 o 
  -7  13   4       11.80        9.01      9.86 o 
  -6  13   4        5.96        0.66      9.95 o 
  -5  13   4       39.57       22.52     10.93 o 
  -4  13   4       34.64       20.64      9.93 o 
  -3  13   4      510.59      493.02     16.46 o 
  -2  13   4       13.32       12.42      6.50 o 
  -1  13   4       12.61       -1.39      4.79 o 
   0  13   4      718.06      682.06     17.48 o 
   1  13   4        2.09       -3.60      5.61 o 
   2  13   4       44.06       52.82      8.83 o 
   3  13   4       18.02       32.77      6.62 o 
   4  13   4        6.26       17.68      6.08 o 
   5  13   4        6.02       -1.20      6.78 o 
   6  13   4       23.66       37.25      9.80 o 
   7  13   4       35.27       14.35      8.88 o 
  -8  14   4        0.05      -15.13     10.09 o 
  -7  14   4        0.56      -12.63     20.93 o 
  -6  14   4       43.65       47.83     13.82 o 
  -5  14   4       11.91        1.19      9.82 o 
  -4  14   4       83.03       74.60     11.10 o 
  -3  14   4        6.35        8.31      7.15 o 
  -2  14   4        0.01       -3.45      6.40 o 
  -1  14   4       27.26       25.14      9.15 o 
   0  14   4       13.84       15.28      6.78 o 
   1  14   4        0.57       -5.62      5.31 o 
   2  14   4        6.15        0.61      6.17 o 
   3  14   4       23.82       20.04      7.53 o 
   4  14   4        0.04       -3.10      5.86 o 
   5  14   4        2.74       -3.03      6.97 o 
   6  14   4       17.14       35.89     10.15 o 
  -7  15   4       23.32       21.10     19.35 o 
  -6  15   4       20.02        5.90     10.46 o 
  -5  15   4       39.54       44.25     12.57 o 
  -4  15   4        0.77       -1.79      7.77 o 
  -3  15   4       72.16       79.84     10.83 o 
  -2  15   4      173.58      174.97     11.06 o 
  -1  15   4      152.65      154.52     10.19 o 
   0  15   4        3.38       -1.60      6.40 o 
   1  15   4       18.63       21.73      9.36 o 
   2  15   4       24.57       39.66      7.80 o 
   3  15   4       44.44       50.78     22.18 o 
   4  15   4       40.53       55.30     12.93 o 
   5  15   4       40.95       40.10     12.55 o 
   6  15   4        8.85       18.99      9.40 o 
  -7  16   4        8.56       -0.26     11.51 o 
  -6  16   4       12.47       -1.08     10.92 o 
  -5  16   4        5.83      -11.58      8.81 o 
  -4  16   4        4.01       -9.90      6.60 o 
  -3  16   4        2.79       -1.21      7.27 o 
  -2  16   4       10.13        6.89      6.26 o 
  -1  16   4        0.70       -6.45      5.38 o 
   0  16   4        0.87       -3.76      5.91 o 
   1  16   4        3.71        0.01      5.87 o 
   2  16   4        0.44       -4.16      8.10 o 
   3  16   4       58.38       45.59     12.24 o 
   4  16   4       20.77        4.96      9.73 o 
   5  16   4       39.28       51.89     20.93 o 
  -6  17   4       16.35       13.65     11.59 o 
  -5  17   4        4.20        0.18     10.90 o 
  -4  17   4       16.64       26.51      9.67 o 
  -3  17   4        2.01       -5.94      5.36 o 
  -2  17   4       35.09       47.53      8.10 o 
  -1  17   4        1.42       -9.36      6.24 o 
   0  17   4        5.82       -5.16      6.17 o 
   1  17   4       66.85       52.09     15.36 o 
   2  17   4       29.79       32.52     11.08 o 
   3  17   4       13.40       -1.47      8.46 o 
   4  17   4       99.49      140.57     42.72 o 
   5  17   4       88.39       71.60     15.55 o 
  -5  18   4       37.45       42.31     15.97 o 
  -4  18   4        0.55       -7.31      7.54 o 
  -3  18   4        4.89        0.58      6.57 o 
  -2  18   4        5.51       -3.11      6.24 o 
  -1  18   4       42.85       27.37      8.87 o 
   0  18   4      193.14      213.37     20.27 o 
   1  18   4      103.22      107.45     15.88 o 
   2  18   4        1.27        1.96      9.39 o 
   3  18   4       86.62       89.05     15.85 o 
   4  18   4        8.96        5.63     10.41 o 
  -5  19   4       16.51        0.22     10.95 o 
  -4  19   4        2.42      -14.55      9.70 o 
  -3  19   4        2.24       -7.40      6.95 o 
  -2  19   4        0.18       -4.50      6.42 o 
  -1  19   4       17.59       11.97     10.01 o 
   0  19   4        0.49       -5.45      9.57 o 
   1  19   4        0.33       -1.70      8.19 o 
   2  19   4        1.64       -2.06      9.51 o 
   3  19   4       15.90        4.54     10.04 o 
  -3  20   4        1.82       -6.53      7.48 o 
  -2  20   4        1.38        1.89      9.39 o 
  -1  20   4        0.04       -5.32      8.83 o 
   0  20   4        4.80       -3.85     10.17 o 
   1  20   4        0.31       -5.12      8.86 o 
   2  20   4        2.92      -13.06      8.71 o 
  -1  21   4        0.23       -7.25     10.53 o 
 -10   1   5       20.64        8.09      9.42 o 
  -9   1   5        3.20       -5.62      6.98 o 
  -8   1   5       92.85       94.28     10.64 o 
  -7   1   5      113.88      145.41     19.93 o 
  -6   1   5      606.69      608.74     20.65 o 
  -5   1   5       36.28       42.87      8.85 o 
  -4   1   5      264.25      241.19     11.77 o 
  -3   1   5        8.70        3.68      5.23 o 
  -2   1   5        0.57       -1.64      5.02 o 
  -1   1   5       24.80       21.46      6.32 o 
   0   1   5       62.57       65.85      5.75 o 
   1   1   5       34.70       30.25      4.93 o 
   2   1   5      254.20      275.65      8.22 o 
   3   1   5      470.81      441.12      9.56 o 
   4   1   5      159.36      152.53     11.35 o 
   5   1   5       50.64       71.29      9.09 o 
   6   1   5        0.08       -4.57      7.49 o 
   7   1   5       20.17       24.67     10.95 o 
   8   1   5        0.22      -10.92      8.67 o 
 -10   2   5        0.60      -12.60      8.50 o 
  -9   2   5       22.44        5.35      8.62 o 
  -8   2   5      119.83      124.11     14.33 o 
  -7   2   5      204.79      208.12     13.62 o 
  -6   2   5      288.51      289.42     12.74 o 
  -5   2   5        6.33        9.39      7.27 o 
  -4   2   5        0.09       -7.04      4.86 o 
  -3   2   5      174.52      165.99     17.73 o 
  -2   2   5        9.66       -1.92      5.21 o 
  -1   2   5      377.67      392.50     14.44 o 
   0   2   5       31.62       31.40      4.49 o 
   1   2   5       25.53       25.94      4.35 o 
   2   2   5      434.07      415.81      9.20 o 
   3   2   5        0.15       -1.28      3.36 o 
   4   2   5      519.35      518.73     15.54 o 
   5   2   5        2.85       -1.72      5.74 o 
   6   2   5      223.31      207.22     27.01 o 
   7   2   5        4.93       -7.04      7.96 o 
   8   2   5       15.84       16.94     12.34 o 
 -10   3   5        0.21       -2.27      8.31 o 
  -9   3   5        8.56       -9.19     12.64 o 
  -8   3   5       22.75       10.18     10.94 o 
  -7   3   5       49.83       50.38     10.23 o 
  -6   3   5      594.48      564.06     17.14 o 
  -5   3   5      245.72      252.82     10.94 o 
  -4   3   5      285.89      301.35     12.95 o 
  -3   3   5      162.71      158.32      9.69 o 
  -2   3   5      401.46      363.55     14.03 o 
  -1   3   5       35.71       28.73      7.25 o 
   0   3   5      833.74      857.72     13.90 o 
   1   3   5      428.93      404.01      8.43 o 
   2   3   5      603.43      593.89     13.15 o 
   3   3   5      167.02      169.72      7.64 o 
   4   3   5      126.11      117.76      8.87 o 
   5   3   5       48.69       40.99      8.40 o 
   6   3   5        0.65       -1.98      6.27 o 
   7   3   5       31.00       35.10     11.14 o 
   8   3   5        6.40       19.44     10.70 o 
 -10   4   5        2.09       -6.85      8.57 o 
  -9   4   5        0.00       -0.40     10.72 o 
  -8   4   5       26.51       23.64     12.17 o 
  -7   4   5       38.43       31.98     12.00 o 
  -6   4   5      111.18      139.42     12.45 o 
  -5   4   5       72.50       92.40      9.12 o 
  -4   4   5      165.62      185.07      9.08 o 
  -3   4   5       75.98       79.64      7.54 o 
  -2   4   5       11.29       22.58      6.53 o 
  -1   4   5      367.94      377.54     14.24 o 
   0   4   5       66.32       83.43      7.89 o 
   1   4   5        2.01       -2.10      3.91 o 
   2   4   5        1.90       -0.34      3.88 o 
   3   4   5      113.97      139.59     12.36 o 
   4   4   5       48.60       47.00      6.61 o 
   5   4   5      109.04      115.14     11.71 o 
   6   4   5       13.03       14.02      7.12 o 
   7   4   5        0.03      -10.95      7.93 o 
   8   4   5       21.81       23.53     11.33 o 
 -10   5   5       17.02       12.66     12.19 o 
  -9   5   5        3.98      -14.48      9.66 o 
  -8   5   5       41.35       10.01     11.41 o 
  -7   5   5       69.38       72.12     14.36 o 
  -6   5   5       17.12       16.07      9.54 o 
  -5   5   5       36.36       28.88      7.28 o 
  -4   5   5        1.95        3.00      4.92 o 
  -3   5   5       42.68       37.96      5.82 o 
  -2   5   5      120.60      124.76     10.03 o 
  -1   5   5       68.78       85.57      7.54 o 
   0   5   5      364.19      322.61      8.30 o 
   1   5   5      389.79      383.56     11.26 o 
   2   5   5        9.40        5.06      4.24 o 
   3   5   5      175.67      157.01      8.46 o 
   4   5   5       92.08      113.23      9.02 o 
   5   5   5        0.30       -5.72      5.41 o 
   6   5   5       40.76       39.88      8.85 o 
   7   5   5        8.04        3.78      7.04 o 
   8   5   5        3.77       -4.16     10.16 o 
 -10   6   5        1.88       -5.72     12.66 o 
  -9   6   5        5.11       -6.47     10.62 o 
  -8   6   5        0.72      -15.08     10.06 o 
  -7   6   5        2.55       -1.78      9.50 o 
  -6   6   5       90.32       86.01     13.96 o 
  -5   6   5       86.41      105.95     15.78 o 
  -4   6   5       68.49       86.85     14.84 o 
  -3   6   5       94.93      104.68      7.41 o 
  -2   6   5      264.06      258.19     19.78 o 
  -1   6   5      174.68      175.77      7.24 o 
   0   6   5       38.02       35.98      4.73 o 
   1   6   5       42.65       44.54      5.60 o 
   2   6   5        9.49        9.45      5.66 o 
   3   6   5       12.15       14.40      5.11 o 
   4   6   5        4.30       -1.57      4.83 o 
   5   6   5        0.81       -7.15      4.77 o 
   6   6   5        0.57       -4.42      6.65 o 
   7   6   5        5.22        0.31      7.42 o 
   8   6   5        0.04        6.98      9.84 o 
  -9   7   5        5.03       -7.75     28.52 o 
  -8   7   5       50.89       71.29     15.94 o 
  -7   7   5        7.91        7.43     10.26 o 
  -6   7   5       82.60       86.22     15.05 o 
  -5   7   5       11.26       10.75      8.95 o 
  -4   7   5      124.11      131.76     14.03 o 
  -3   7   5       46.55       48.55     11.64 o 
  -2   7   5      159.16      148.99     17.22 o 
  -1   7   5      108.79      103.06      6.86 o 
   0   7   5      116.30      117.92      7.92 o 
   1   7   5      151.61      154.71      9.47 o 
   2   7   5       85.43      103.55     11.90 o 
   3   7   5        0.07       -2.06      4.27 o 
   4   7   5        2.47        0.19      4.71 o 
   5   7   5       13.37        9.61      5.87 o 
   6   7   5       23.57       15.51      7.51 o 
   7   7   5       66.13       70.03     10.86 o 
   8   7   5        3.31       -1.13      9.62 o 
  -9   8   5       39.22       29.07     13.94 o 
  -8   8   5        4.81      -13.35      8.90 o 
  -7   8   5       37.93       26.78     12.26 o 
  -6   8   5       39.58       27.60     11.45 o 
  -5   8   5      139.41      144.84     18.22 o 
  -4   8   5       94.50      107.19     16.94 o 
  -3   8   5        3.43       -7.23      5.61 o 
  -2   8   5       64.56       77.32     11.78 o 
  -1   8   5      144.19      132.58      6.62 o 
   0   8   5       95.36      103.20      6.66 o 
   1   8   5        2.25        0.74      4.15 o 
   2   8   5      630.52      619.27     14.73 o 
   3   8   5      123.46      122.02     10.90 o 
   4   8   5      366.57      337.86     12.74 o 
   5   8   5        4.50        2.34      5.40 o 
   6   8   5       83.49      123.19     12.42 o 
   7   8   5       72.65       94.52     12.43 o 
  -9   9   5       39.64       42.52     14.83 o 
  -8   9   5        0.18        3.43     11.18 o 
  -7   9   5       80.75       64.77     14.55 o 
  -6   9   5       86.20      120.59     17.02 o 
  -5   9   5        4.71       -1.16      7.82 o 
  -4   9   5       79.25       79.74     12.13 o 
  -3   9   5      192.62      171.31     12.21 o 
  -2   9   5      186.33      176.27      9.74 o 
  -1   9   5      225.98      228.66     10.30 o 
   0   9   5       32.33       34.53      4.81 o 
   1   9   5      153.10      171.87     10.34 o 
   2   9   5      119.35      142.93     11.00 o 
   3   9   5       28.90       21.34      5.80 o 
   4   9   5       22.08       35.04      7.49 o 
   5   9   5       13.68        7.07      5.80 o 
   6   9   5       38.30       55.88      9.95 o 
   7   9   5       18.09        6.27      7.75 o 
  -9  10   5        3.25       -6.02     11.94 o 
  -8  10   5        0.07       -4.39     10.55 o 
  -7  10   5       74.63       71.04     24.25 o 
  -6  10   5      280.43      230.21     21.51 o 
  -5  10   5      123.00      136.79     15.93 o 
  -4  10   5        8.97       11.33      8.60 o 
  -3  10   5       51.09       49.67     10.05 o 
  -2  10   5        0.41       -2.94      5.50 o 
  -1  10   5        3.02       -2.65      4.45 o 
   0  10   5        3.08        2.94      4.46 o 
   1  10   5       43.87       56.11      7.06 o 
   2  10   5      605.78      542.69     14.21 o 
   3  10   5        2.91        5.98      5.13 o 
   4  10   5      121.81      132.62     10.40 o 
   5  10   5       10.65       12.99      6.40 o 
   6  10   5        6.29        5.24      6.21 o 
   7  10   5       80.05       94.20     13.62 o 
  -8  11   5        5.75        1.78     11.83 o 
  -7  11   5       88.37       51.31     22.52 o 
  -6  11   5      102.62      102.27     16.11 o 
  -5  11   5       17.65       20.03     10.87 o 
  -4  11   5        4.05       -2.09      7.87 o 
  -3  11   5      148.81      177.43     15.63 o 
  -2  11   5       15.18        5.02      5.92 o 
  -1  11   5       63.05       63.57      7.29 o 
   0  11   5      117.99      106.65     10.81 o 
   1  11   5        8.87        9.23      6.70 o 
   2  11   5      130.79      128.32      9.68 o 
   3  11   5       11.74        6.33      5.65 o 
   4  11   5       14.67       19.85      6.41 o 
   5  11   5        1.12        5.13      6.70 o 
   6  11   5        0.01       -1.32      6.28 o 
   7  11   5       24.17       28.92      9.27 o 
  -8  12   5        0.00      -13.91     11.44 o 
  -7  12   5       29.59       27.06     12.88 o 
  -6  12   5        0.04      -12.28      8.18 o 
  -5  12   5        0.29        1.35     10.15 o 
  -4  12   5       69.61       70.87     25.23 o 
  -3  12   5      136.78      158.77     19.17 o 
  -2  12   5        7.82       13.08      6.58 o 
  -1  12   5        0.39       -6.40      4.48 o 
   0  12   5        5.81       -2.57      5.83 o 
   1  12   5        2.90       -2.04      5.70 o 
   2  12   5        9.81        5.59      6.82 o 
   3  12   5        3.34       -1.21      5.31 o 
   4  12   5        4.83       -4.43      5.07 o 
   5  12   5        8.53        4.06      6.33 o 
   6  12   5        0.84       -6.15      5.67 o 
  -8  13   5        2.62      -12.46     18.59 o 
  -7  13   5       10.26       -6.63     11.22 o 
  -6  13   5       77.76       46.47     13.94 o 
  -5  13   5       22.02       13.91     10.15 o 
  -4  13   5        0.07       -7.97      7.86 o 
  -3  13   5      171.09      206.36     14.62 o 
  -2  13   5        4.12        1.24      6.39 o 
  -1  13   5       84.54       98.08     12.88 o 
   0  13   5       33.56       48.38     11.32 o 
   1  13   5       38.39       34.51      8.16 o 
   2  13   5       39.87       47.77      9.14 o 
   3  13   5        1.78       -4.50      6.17 o 
   4  13   5       12.26       17.68      8.37 o 
   5  13   5        9.67        1.71      6.17 o 
   6  13   5       55.59       41.92     10.58 o 
  -7  14   5       52.23       43.84     14.92 o 
  -6  14   5       41.31       87.41     17.95 o 
  -5  14   5        0.86       -5.33      9.18 o 
  -4  14   5       12.70       11.89      9.58 o 
  -3  14   5      425.66      375.45     23.35 o 
  -2  14   5      494.92      454.50     14.17 o 
  -1  14   5     1219.04     1155.60     26.92 o 
   0  14   5      102.39      105.77     11.62 o 
   1  14   5       33.82       34.75      9.42 o 
   2  14   5       92.85      120.21     12.26 o 
   3  14   5        6.81        0.47      6.84 o 
   4  14   5        1.37        5.96      7.12 o 
   5  14   5      174.56      262.48     24.65 o 
   6  14   5        2.45       -6.34      8.06 o 
  -7  15   5        0.24      -15.76     10.51 o 
  -6  15   5       20.74       36.46     13.76 o 
  -5  15   5      123.10      195.57     46.34 o 
  -4  15   5      116.21      130.45     15.79 o 
  -3  15   5        5.23        8.44      7.71 o 
  -2  15   5      128.65      154.75     11.37 o 
  -1  15   5      228.00      248.33     13.24 o 
   0  15   5       39.66       30.95      8.18 o 
   1  15   5      133.28      182.07     14.07 o 
   2  15   5        3.81        4.92      6.86 o 
   3  15   5        0.11       -6.59      6.90 o 
   4  15   5       41.74       59.78     13.51 o 
   5  15   5        2.55       -7.84      9.48 o 
  -6  16   5       16.85       -1.67     10.68 o 
  -5  16   5       10.08        3.44     10.43 o 
  -4  16   5        2.22       -4.86      8.75 o 
  -3  16   5       48.94       35.59      9.36 o 
  -2  16   5       27.17       18.99      7.14 o 
  -1  16   5       92.36       66.08     21.21 o 
   0  16   5        0.00       -2.29      6.37 o 
   1  16   5       22.00       18.96      7.70 o 
   2  16   5        5.30        7.22     12.36 o 
   3  16   5        0.01       -0.11      8.23 o 
   4  16   5       16.15        3.90     10.12 o 
  -5  17   5       19.10        8.67     11.20 o 
  -4  17   5        0.02       -8.27     15.08 o 
  -3  17   5       43.94       64.94      9.44 o 
  -2  17   5        4.63        4.37      7.52 o 
  -1  17   5       17.53       19.17      7.89 o 
   0  17   5       26.56       17.60      7.91 o 
   1  17   5        2.67       -2.70      8.08 o 
   2  17   5        3.62       -2.82      8.25 o 
   3  17   5        0.24      -11.10      8.12 o 
   4  17   5       20.02       25.80     11.66 o 
  -5  18   5       90.95      129.69     17.69 o 
  -4  18   5       22.97       27.52     10.22 o 
  -3  18   5        0.00       -3.96      8.06 o 
  -2  18   5        5.17       -0.92      8.06 o 
  -1  18   5        9.58        7.07      7.24 o 
   0  18   5       52.27       58.87     11.22 o 
   1  18   5       10.97        5.53      9.48 o 
   2  18   5       32.57       36.07     12.56 o 
   3  18   5        1.98        2.73     10.77 o 
  -3  19   5        0.03       -1.69      7.23 o 
  -2  19   5        0.01       -3.01      9.37 o 
  -1  19   5       31.52       40.77     35.25 o 
   0  19   5        2.25       -5.37      8.89 o 
   1  19   5        0.81       -7.22      8.29 o 
   2  19   5        8.13       11.03     11.14 o 
 -10   0   6        1.96      -17.00     13.65 o 
  -9   0   6        1.20      -14.12      9.41 o 
  -8   0   6        7.94        3.62      9.73 o 
  -7   0   6       28.21       19.68     16.03 o 
  -6   0   6     1668.96     1685.62     51.92 o 
  -5   0   6       37.15       33.82     12.92 o 
  -4   0   6      114.90      130.90     16.82 o 
  -3   0   6      703.36      692.02     29.68 o 
  -2   0   6        1.44       -4.94      7.74 o 
  -1   0   6       90.68       84.03     15.23 o 
   0   0   6      237.72      230.06     11.38 o 
   1   0   6       16.93       24.28      6.92 o 
   2   0   6      521.96      565.23     17.86 o 
   3   0   6      504.86      496.89     29.62 o 
   4   0   6        4.89       -8.59      9.81 o 
   5   0   6      431.74      408.29     29.07 o 
   6   0   6        0.40       -6.03     11.03 o 
   7   0   6       48.46       29.74     15.97 o 
 -10   1   6        8.83        4.78      9.53 o 
  -9   1   6       27.40       27.84     10.20 o 
  -8   1   6      222.22      238.15     16.93 o 
  -7   1   6       24.68       26.92     11.33 o 
  -6   1   6     1204.46     1178.36     29.71 o 
  -5   1   6       88.96      102.97     12.04 o 
  -4   1   6      624.18      607.98     19.51 o 
  -3   1   6        3.28       -1.01      6.08 o 
  -2   1   6        0.12       -5.02      5.54 o 
  -1   1   6       10.73        3.27      5.78 o 
   0   1   6      177.27      193.62      7.35 o 
   1   1   6      306.46      319.31     10.10 o 
   2   1   6      285.10      257.39     10.98 o 
   3   1   6     1314.72     1320.74     25.68 o 
   4   1   6       65.19       49.92     10.92 o 
   5   1   6      177.81      233.65     21.27 o 
   6   1   6       86.39       85.51     14.86 o 
   7   1   6        3.13       -4.21      8.94 o 
 -10   2   6        1.01       -5.55     11.16 o 
  -9   2   6       14.73        5.79      9.39 o 
  -8   2   6       26.21       28.10     12.60 o 
  -7   2   6       24.04       26.18      8.87 o 
  -6   2   6       41.68       53.48     15.78 o 
  -5   2   6      376.87      369.52     18.28 o 
  -4   2   6       53.15       57.87      9.26 o 
  -3   2   6      112.17      134.28     12.05 o 
  -2   2   6      328.54      306.47     14.10 o 
  -1   2   6       72.61       74.19     16.51 o 
   0   2   6       13.73       23.56      4.74 o 
   1   2   6      114.88      101.42     12.21 o 
   2   2   6       39.94       30.26      6.92 o 
   3   2   6      380.80      391.97     13.82 o 
   4   2   6       35.24       51.65      8.57 o 
   5   2   6        2.98        8.72      8.98 o 
   6   2   6       47.13       49.35     13.00 o 
   7   2   6        2.41        3.03      9.64 o 
  -9   3   6        8.55       -6.09     13.59 o 
  -8   3   6       59.66       63.49     13.95 o 
  -7   3   6        5.88       -2.49     10.07 o 
  -6   3   6      189.43      197.09     26.26 o 
  -5   3   6       12.26       10.76      6.50 o 
  -4   3   6       24.18       23.01      7.54 o 
  -3   3   6      341.24      324.21     14.56 o 
  -2   3   6      216.19      241.50     17.06 o 
  -1   3   6      269.82      231.48     12.68 o 
   0   3   6       25.75       16.03      5.51 o 
   1   3   6        4.11        3.02      5.27 o 
   2   3   6      141.88      145.84      9.37 o 
   3   3   6       67.36       86.60      8.16 o 
   4   3   6        3.38       -0.13      6.13 o 
   5   3   6        0.81       -9.19      6.13 o 
   6   3   6        2.77        2.73      9.18 o 
   7   3   6       11.00        7.78      9.66 o 
  -9   4   6       70.48       54.35     15.53 o 
  -8   4   6       18.70       17.13     11.51 o 
  -7   4   6       22.87       15.68     11.26 o 
  -6   4   6        9.85        9.29      9.41 o 
  -5   4   6        8.56       11.51      6.59 o 
  -4   4   6        9.94        9.85      6.07 o 
  -3   4   6      290.88      300.26     40.65 o 
  -2   4   6       10.49        7.80     10.30 o 
  -1   4   6       65.91       62.46      9.48 o 
   0   4   6      377.81      377.82     12.70 o 
   1   4   6       27.30       20.42      5.33 o 
   2   4   6        0.73       -5.92      4.22 o 
   3   4   6       68.06       73.10      7.85 o 
   4   4   6        7.60        5.51      6.90 o 
   5   4   6        0.29       -7.92      5.69 o 
   6   4   6       14.52       17.92      8.42 o 
   7   4   6        4.80       -3.14      9.55 o 
  -9   5   6      126.67      141.26     24.77 o 
  -8   5   6       10.87      -12.65     10.34 o 
  -7   5   6        1.63       -6.91     12.10 o 
  -6   5   6       16.07       37.09     12.91 o 
  -5   5   6       65.67       68.56     12.50 o 
  -4   5   6       11.67        6.95      5.53 o 
  -3   5   6      215.85      223.41     11.68 o 
  -2   5   6       73.32       88.42      8.66 o 
  -1   5   6      532.78      512.41     19.92 o 
   0   5   6       27.62       38.80      5.65 o 
   1   5   6       30.04       30.98      5.99 o 
   2   5   6       55.38       56.65      7.13 o 
   3   5   6       89.65       80.38      8.23 o 
   4   5   6       44.31       65.69     16.40 o 
   5   5   6        9.30       11.12      7.74 o 
   6   5   6       91.44      119.31     12.88 o 
   7   5   6        0.74       -6.01      7.95 o 
  -9   6   6        0.30      -15.84     10.56 o 
  -8   6   6       12.87       -7.98     10.59 o 
  -7   6   6        0.94       -5.69     14.75 o 
  -6   6   6        1.00       -9.29      8.48 o 
  -5   6   6       17.46       12.27     15.48 o 
  -4   6   6       37.84       34.94     10.49 o 
  -3   6   6      411.05      457.20     19.35 o 
  -2   6   6      272.23      283.80     11.23 o 
  -1   6   6       56.62       59.11      7.63 o 
   0   6   6      398.89      399.55     10.22 o 
   1   6   6      518.50      510.34     13.57 o 
   2   6   6       16.48       15.91      5.41 o 
   3   6   6       38.54       29.08      6.39 o 
   4   6   6       31.14       32.65      8.65 o 
   5   6   6        0.40       -3.90      6.57 o 
   6   6   6        1.92       -5.36      7.13 o 
   7   6   6        0.07        1.22      7.73 o 
  -9   7   6       42.68       54.90     16.79 o 
  -8   7   6        0.39      -12.49     10.77 o 
  -7   7   6       50.77       57.87     14.48 o 
  -6   7   6        0.01       -9.16     23.92 o 
  -5   7   6        5.78        0.85      8.74 o 
  -4   7   6      435.50      484.03     20.77 o 
  -3   7   6       71.35       94.56     18.83 o 
  -2   7   6       69.11      100.56     10.52 o 
  -1   7   6       72.37       72.95      8.86 o 
   0   7   6       16.43       17.60      5.46 o 
   1   7   6      115.15      101.01      8.50 o 
   2   7   6      451.57      458.00     13.38 o 
   3   7   6       37.33       54.69      8.83 o 
   4   7   6       41.42       42.83      7.41 o 
   5   7   6      120.89      127.16     13.76 o 
   6   7   6       75.19       93.96     16.43 o 
   7   7   6        0.04       -9.12      7.52 o 
  -9   8   6        0.25      -17.85     12.12 o 
  -8   8   6        2.09      -15.89     10.60 o 
  -7   8   6       18.27       21.23     16.73 o 
  -6   8   6        3.64       -7.32      9.63 o 
  -5   8   6        1.46        5.54      8.69 o 
  -4   8   6       51.11       67.23     12.35 o 
  -3   8   6       72.03       84.99     15.36 o 
  -2   8   6       67.46       92.03     12.20 o 
  -1   8   6       16.81       16.77      6.22 o 
   0   8   6      184.19      187.22      8.73 o 
   1   8   6       20.46       18.95      5.98 o 
   2   8   6       82.64       83.37      8.52 o 
   3   8   6       50.46       64.18      9.33 o 
   4   8   6      126.41      146.02     10.81 o 
   5   8   6       12.36       11.24      7.77 o 
   6   8   6        2.02        3.84      7.82 o 
   7   8   6        6.86       10.87      8.29 o 
  -8   9   6       22.14       13.33     13.90 o 
  -7   9   6       10.69       -9.45      9.77 o 
  -6   9   6        3.15        3.08      9.63 o 
  -5   9   6       95.06      100.12     20.26 o 
  -4   9   6       64.20       46.22     11.19 o 
  -3   9   6        0.01        8.47      8.03 o 
  -2   9   6       42.89       33.13      9.46 o 
  -1   9   6        2.44       -3.74      4.72 o 
   0   9   6       12.49        8.73      5.36 o 
   1   9   6       37.34       31.53      6.54 o 
   2   9   6        9.83        6.37      5.46 o 
   3   9   6        1.01       -4.06      5.11 o 
   4   9   6       20.18       21.30      6.59 o 
   5   9   6        0.13       -8.17      7.13 o 
   6   9   6        2.69       -3.47      7.85 o 
  -8  10   6        7.87       -3.04     11.58 o 
  -7  10   6       20.84       21.83     12.82 o 
  -6  10   6        5.62       -0.84     10.43 o 
  -5  10   6       18.94       21.03     10.68 o 
  -4  10   6       84.16       78.98     13.33 o 
  -3  10   6       49.34       62.61     11.39 o 
  -2  10   6       58.49       71.88     11.16 o 
  -1  10   6       22.00       19.49      6.21 o 
   0  10   6       25.44       19.08      7.37 o 
   1  10   6        0.54        2.59      6.68 o 
   2  10   6        2.65        4.08      5.29 o 
   3  10   6        3.74        6.76      5.80 o 
   4  10   6        0.05       -3.60      5.44 o 
   5  10   6        0.46       -5.10      6.81 o 
   6  10   6        0.00        3.88      8.34 o 
  -8  11   6        0.04      -14.42     14.17 o 
  -7  11   6       93.64      130.76     18.84 o 
  -6  11   6       18.79       10.25     10.91 o 
  -5  11   6        8.73        8.00      9.81 o 
  -4  11   6        7.30       -1.04      8.44 o 
  -3  11   6       45.11       36.78     10.33 o 
  -2  11   6       36.06       31.81      8.08 o 
  -1  11   6       13.18        3.74      6.73 o 
   0  11   6       28.60       23.23      9.97 o 
   1  11   6       61.22       68.50     12.96 o 
   2  11   6       10.15       11.91      7.06 o 
   3  11   6        2.41       -2.20      5.45 o 
   4  11   6       19.89        5.98      6.14 o 
   5  11   6        1.29       -7.67      5.73 o 
   6  11   6       39.11       38.56     27.42 o 
  -7  12   6        0.53      -14.70      9.80 o 
  -6  12   6       40.52       34.35     13.66 o 
  -5  12   6        0.93        2.75      9.07 o 
  -4  12   6      272.23      235.61     15.76 o 
  -3  12   6       37.38       35.04     10.17 o 
  -2  12   6       91.70      119.72     11.73 o 
  -1  12   6      222.03      213.43     12.34 o 
   0  12   6      147.58      162.23     15.41 o 
   1  12   6       95.68      136.87     12.84 o 
   2  12   6       13.36        2.59      7.55 o 
   3  12   6       55.05       90.42     11.60 o 
   4  12   6       11.66        7.86      6.38 o 
   5  12   6        1.59        1.72      6.44 o 
  -7  13   6       27.41       23.83     13.73 o 
  -6  13   6        1.51       -0.75     11.48 o 
  -5  13   6        5.47        4.91      9.63 o 
  -4  13   6       21.90       13.38      9.44 o 
  -3  13   6        0.00        4.51      8.52 o 
  -2  13   6       16.42       26.55      7.05 o 
  -1  13   6      131.43      155.70     13.48 o 
   0  13   6        1.93       -4.98      6.64 o 
   1  13   6       21.90       17.96      7.97 o 
   2  13   6       57.69       73.06     11.07 o 
   3  13   6        1.28       -8.52      6.54 o 
   4  13   6       17.31       11.73      8.11 o 
   5  13   6       43.46       53.84     10.67 o 
  -6  14   6       32.20       21.18     13.11 o 
  -5  14   6        0.81       -3.90      9.96 o 
  -4  14   6       14.92       15.09     20.20 o 
  -3  14   6        0.04       -8.53      7.91 o 
  -2  14   6       26.10       20.23      8.30 o 
  -1  14   6       25.33       21.22      8.41 o 
   0  14   6       18.52       19.61      9.48 o 
   1  14   6       51.26       69.29     11.52 o 
   2  14   6        1.88      -12.59      8.48 o 
   3  14   6        0.02       -7.04      7.53 o 
   4  14   6       19.09       13.45      8.70 o 
  -6  15   6        2.75      -11.11     10.14 o 
  -5  15   6       10.81       -0.03     10.07 o 
  -4  15   6        9.13       13.09     10.22 o 
  -3  15   6        0.66       -0.91      7.19 o 
  -2  15   6       16.61       17.93      8.35 o 
  -1  15   6       33.92       36.51      8.87 o 
   0  15   6      117.27      127.73     15.30 o 
   1  15   6        2.73        9.06     10.08 o 
   2  15   6        0.23       -2.50      7.38 o 
   3  15   6       15.39       10.51      8.51 o 
   4  15   6        5.02        3.20      7.78 o 
  -5  16   6        3.28       -8.12     10.40 o 
  -4  16   6        3.85      -11.81      7.88 o 
  -3  16   6       28.01       21.72      7.75 o 
  -2  16   6        5.15        1.80      7.79 o 
  -1  16   6        1.19       -0.88      7.09 o 
   0  16   6        0.49        1.95      8.62 o 
   1  16   6        3.32        4.73     10.58 o 
   2  16   6        2.41       -4.29      9.82 o 
   3  16   6        8.73        5.58     16.45 o 
  -4  17   6        1.78      -19.08     16.42 o 
  -3  17   6        1.69        2.47      8.63 o 
  -2  17   6        0.01       -7.57      7.24 o 
  -1  17   6        3.75       -1.14      7.78 o 
   0  17   6        6.68        9.37      9.13 o 
   1  17   6       23.68       32.84      9.06 o 
   2  17   6       13.03       17.36     10.74 o 
  -3  18   6        7.50       -4.51      7.77 o 
  -2  18   6       15.80        5.79      8.65 o 
  -1  18   6       11.58        5.36      8.06 o 
   0  18   6        0.04       -0.79      7.87 o 
   1  18   6       74.64       82.72     15.82 o 
  -9   1   7        1.65       -7.79      9.68 o 
  -8   1   7       12.76       20.71     11.78 o 
  -7   1   7        0.62       -6.54      9.88 o 
  -6   1   7       36.77       39.21     10.75 o 
  -5   1   7       99.10      109.10     12.66 o 
  -4   1   7       86.59       84.75     11.67 o 
  -3   1   7        1.16       -0.78      7.31 o 
  -2   1   7        1.19       -0.40      6.41 o 
  -1   1   7       94.96      121.52     13.12 o 
   0   1   7       11.08       -2.35      5.14 o 
   1   1   7       35.66       15.26      8.45 o 
   2   1   7        0.49        1.22      8.78 o 
   3   1   7      266.57      279.04     16.92 o 
   4   1   7       40.17       50.49     19.01 o 
   5   1   7       61.23       71.52     13.90 o 
   6   1   7       14.17       14.95     11.10 o 
  -9   2   7       11.62       -6.30     11.27 o 
  -8   2   7       37.39       22.70     11.98 o 
  -7   2   7      297.62      256.12     18.11 o 
  -6   2   7        3.27       -4.62      8.23 o 
  -5   2   7        1.17       -0.44      7.42 o 
  -4   2   7       38.74       39.19      9.08 o 
  -3   2   7        9.25        1.09      7.59 o 
  -2   2   7      122.93      114.17     12.81 o 
  -1   2   7        0.01       -2.76      6.81 o 
   0   2   7        2.59       10.46      6.03 o 
   1   2   7       40.00       37.03      7.39 o 
   2   2   7       95.15       90.42     12.87 o 
   3   2   7        1.30        6.70      8.61 o 
   4   2   7        8.46        1.63      8.95 o 
   5   2   7        1.71       10.73      9.54 o 
   6   2   7       14.92       16.40     14.78 o 
  -9   3   7       22.68       12.74     13.36 o 
  -8   3   7        9.54      -12.58      9.88 o 
  -7   3   7        9.11       13.33     10.96 o 
  -6   3   7      103.86      100.02     17.64 o 
  -5   3   7       34.12       31.76      9.48 o 
  -4   3   7       11.44       10.29      7.67 o 
  -3   3   7       22.11       17.97      8.42 o 
  -2   3   7       49.92       42.96     12.55 o 
  -1   3   7       40.32       27.81      8.74 o 
   0   3   7        3.77       -0.20      5.93 o 
   1   3   7      142.34      169.59     21.59 o 
   2   3   7       56.79       55.35     10.04 o 
   3   3   7      536.77      464.66     21.33 o 
   4   3   7       21.54       25.63     10.48 o 
   5   3   7       21.69       21.09     11.27 o 
   6   3   7        0.05        5.81      9.84 o 
  -9   4   7        2.78      -13.66     12.20 o 
  -8   4   7        6.84      -13.55     10.77 o 
  -7   4   7       43.15       47.49     14.11 o 
  -6   4   7       54.95       68.41     13.73 o 
  -5   4   7       22.46       23.80     15.72 o 
  -4   4   7       15.54       12.32      6.58 o 
  -3   4   7       43.59       46.37      9.69 o 
  -2   4   7      102.92      125.03     22.18 o 
  -1   4   7        1.24       -3.29      6.72 o 
   0   4   7       32.14       45.73      7.97 o 
   1   4   7      126.44      178.91     16.79 o 
   2   4   7       89.96      107.36     10.59 o 
   3   4   7        7.25        3.89      6.19 o 
   4   4   7        0.06        5.08      8.54 o 
   5   4   7       47.63       35.80     11.33 o 
   6   4   7        1.51        1.54     10.46 o 
  -9   5   7        5.07       -7.98     12.51 o 
  -8   5   7       16.27        8.26     12.39 o 
  -7   5   7       28.35       10.79     11.83 o 
  -6   5   7       90.88      129.79     31.14 o 
  -5   5   7       24.59       10.09      9.88 o 
  -4   5   7        0.66        0.66      8.16 o 
  -3   5   7        3.49       -0.69      5.43 o 
  -2   5   7        8.27        4.39      6.03 o 
  -1   5   7       17.73       13.36      5.48 o 
   0   5   7       29.23       28.48      7.53 o 
   1   5   7       45.24       46.42      8.36 o 
   2   5   7       76.28       84.60     10.50 o 
   3   5   7        1.49       -7.15      5.58 o 
   4   5   7       14.60        5.87      7.27 o 
   5   5   7        3.98        3.35      9.37 o 
   6   5   7       15.97       11.31     10.91 o 
  -8   6   7        1.94        8.22     17.31 o 
  -7   6   7       50.02       19.80     12.42 o 
  -6   6   7        0.01       -3.47      9.29 o 
  -5   6   7        4.27        5.15      9.28 o 
  -4   6   7       49.76       35.66     11.43 o 
  -3   6   7        4.94       -6.94      7.63 o 
  -2   6   7        0.05       -2.19      5.52 o 
  -1   6   7       86.60       98.11      8.40 o 
   0   6   7       28.30       29.48      7.72 o 
   1   6   7      121.43      117.46      9.66 o 
   2   6   7        1.85        3.70      5.59 o 
   3   6   7        4.35       -2.30      5.74 o 
   4   6   7        3.86        4.82      6.60 o 
   5   6   7        3.08        1.70     11.33 o 
   6   6   7        8.88        0.76     11.52 o 
  -8   7   7        0.40        1.77     11.90 o 
  -7   7   7       17.38       17.81     13.16 o 
  -6   7   7        0.97       -5.37      9.28 o 
  -5   7   7       26.88        5.84     10.51 o 
  -4   7   7       30.34       20.74      9.86 o 
  -3   7   7        3.70       -2.29      7.97 o 
  -2   7   7       39.92       44.33     10.90 o 
  -1   7   7       34.97       22.08      7.03 o 
   0   7   7       93.76       91.95     10.01 o 
   1   7   7       48.71       44.72      7.15 o 
   2   7   7       12.48       10.24      5.72 o 
   3   7   7       14.43        0.01      5.68 o 
   4   7   7        6.60        1.36      6.21 o 
   5   7   7        7.98        4.41      7.61 o 
   6   7   7        3.29       -0.45      8.18 o 
  -8   8   7        0.93       -8.95     11.78 o 
  -7   8   7        0.98      -10.32     10.74 o 
  -6   8   7        0.01       -3.62     10.14 o 
  -5   8   7      257.50      264.93     19.45 o 
  -4   8   7        0.57       -2.35      8.45 o 
  -3   8   7       33.34       31.77     10.42 o 
  -2   8   7       89.45      131.51     14.99 o 
  -1   8   7       40.18       66.67     16.27 o 
   0   8   7       14.69        1.79      5.23 o 
   1   8   7       31.96       27.57      6.57 o 
   2   8   7       49.32       33.63      6.83 o 
   3   8   7       13.34        2.45      5.56 o 
   4   8   7       51.25       50.96     15.93 o 
   5   8   7        3.86        9.16      7.53 o 
  -8   9   7        0.18      -16.73     11.15 o 
  -7   9   7       14.20      -11.95     10.86 o 
  -6   9   7      147.84      194.41     20.75 o 
  -5   9   7        1.98      -12.31      8.21 o 
  -4   9   7        3.38        2.52      8.72 o 
  -3   9   7        0.70        0.85      8.27 o 
  -2   9   7        3.60        4.79      8.20 o 
  -1   9   7       29.16       35.89     17.37 o 
   0   9   7      162.15      177.31     16.16 o 
   1   9   7      170.89      176.03     21.14 o 
   2   9   7        0.22       -2.52      5.43 o 
   3   9   7       39.97       31.55      7.49 o 
   4   9   7       31.18       42.80      9.79 o 
   5   9   7       15.28        8.40      7.91 o 
  -7  10   7        0.01       -7.39     11.78 o 
  -6  10   7        0.37      -13.52     12.31 o 
  -5  10   7      173.41      202.46     20.00 o 
  -4  10   7        5.87        1.86      8.62 o 
  -3  10   7       83.63      100.70     14.42 o 
  -2  10   7       18.56       16.00      9.01 o 
  -1  10   7        9.31        2.26      7.00 o 
   0  10   7       21.22       19.41      7.32 o 
   1  10   7        5.51       -0.31      6.56 o 
   2  10   7       47.93       36.40     12.62 o 
   3  10   7       44.93       41.29      8.02 o 
   4  10   7       12.31        2.51      7.42 o 
   5  10   7        5.05        2.16      7.80 o 
  -7  11   7        0.02      -23.64     18.07 o 
  -6  11   7       58.24       44.76     14.57 o 
  -5  11   7       77.33       78.50     15.01 o 
  -4  11   7       26.57       27.88     10.91 o 
  -3  11   7        1.13       -3.44      8.06 o 
  -2  11   7        3.84       11.37      9.68 o 
  -1  11   7       24.12       17.81      8.46 o 
   0  11   7        0.21       -5.24      7.71 o 
   1  11   7        2.95       -3.83      6.52 o 
   2  11   7       40.17       38.14      9.14 o 
   3  11   7        3.74        1.69      7.61 o 
   4  11   7       13.08        9.93      7.40 o 
  -6  12   7        2.38      -11.79      9.43 o 
  -5  12   7       22.35        9.00     10.81 o 
  -4  12   7       22.71       12.77     13.77 o 
  -3  12   7       19.67        4.89      9.18 o 
  -2  12   7      194.05      241.68     20.49 o 
  -1  12   7       18.81       14.43      7.57 o 
   0  12   7       29.27       37.94      9.35 o 
   1  12   7       19.87       24.91      8.61 o 
   2  12   7        1.64       -3.40      7.44 o 
   3  12   7        1.47        2.60      7.82 o 
   4  12   7        0.32       -5.26      7.58 o 
  -6  13   7       26.77       18.79     12.46 o 
  -5  13   7        5.37        0.20     10.08 o 
  -4  13   7       29.36       30.24     11.54 o 
  -3  13   7        3.55       -3.42      8.26 o 
  -2  13   7       15.65       21.85     10.49 o 
  -1  13   7        0.33        4.58      7.15 o 
   0  13   7        0.50        8.52      7.80 o 
   1  13   7        5.38        0.26      7.74 o 
   2  13   7        3.81       -3.78      6.99 o 
   3  13   7        3.35       -0.58      8.12 o 
  -5  14   7        4.32       10.89     10.49 o 
  -4  14   7       46.94       58.41     13.12 o 
  -3  14   7        0.95        8.84     15.48 o 
  -2  14   7      139.64      144.83     14.50 o 
  -1  14   7      165.39      154.83     23.55 o 
   0  14   7      368.41      406.14     18.00 o 
   1  14   7       69.01       62.17     17.94 o 
   2  14   7       15.53       17.14      8.15 o 
   3  14   7        9.51       11.97      8.90 o 
  -4  15   7       15.94       10.67     11.24 o 
  -3  15   7        1.43        3.46     10.08 o 
  -2  15   7       92.16      104.81     18.01 o 
  -1  15   7       19.90       14.09      8.96 o 
   0  15   7       21.75       34.38      9.62 o 
   1  15   7       12.33       27.71     10.45 o 
   2  15   7        0.04       -7.27      7.64 o 
  -3  16   7        0.86        0.15     10.90 o 
  -2  16   7       30.29       24.44      9.48 o 
  -1  16   7       13.49        7.20      8.53 o 
   0  16   7       24.78       37.01      9.80 o 
   1  16   7        0.68       -5.20     10.72 o 
  -7   0   8       31.47       23.64     16.39 o 
  -6   0   8       82.88       47.23     15.23 o 
  -5   0   8      436.88      357.40     25.53 o 
  -4   0   8      439.79      484.10     29.49 o 
  -3   0   8       13.85       33.21     14.93 o 
  -2   0   8       40.49       41.01     14.93 o 
  -1   0   8      114.16      156.86     22.06 o 
   0   0   8        0.56        4.51     12.00 o 
   1   0   8       49.99       31.63     14.50 o 
   2   0   8      218.21      176.54     24.13 o 
   3   0   8        4.95       -9.87     12.07 o 
   4   0   8       67.88       69.35     19.62 o 
   5   0   8       21.75        7.37     15.72 o 
  -8   1   8       21.11        9.34     10.90 o 
  -7   1   8        9.69       26.08     17.43 o 
  -6   1   8      120.07      140.22     15.66 o 
  -5   1   8       43.82       35.96     10.78 o 
  -4   1   8      261.22      299.43     16.69 o 
  -3   1   8       30.71       50.45     12.13 o 
  -2   1   8       55.54       61.02     11.33 o 
  -1   1   8       22.95       22.19      9.25 o 
   0   1   8       23.93       23.71      9.37 o 
   1   1   8      171.29      190.66     22.52 o 
   2   1   8      121.71       82.71     12.56 o 
   3   1   8       41.67       27.64      9.05 o 
   4   1   8      152.94      150.87     17.95 o 
   5   1   8       65.38       73.12     34.52 o 
  -8   2   8        2.64      -11.28     18.71 o 
  -7   2   8       62.83       81.77     15.70 o 
  -6   2   8        6.17       10.24     14.56 o 
  -5   2   8        0.06      -10.97      7.32 o 
  -4   2   8       18.57       26.11      9.45 o 
  -3   2   8       22.18       58.50     11.34 o 
  -2   2   8       33.26       37.35     10.39 o 
  -1   2   8        6.06        0.24      8.41 o 
   0   2   8        9.49        1.25      7.78 o 
   1   2   8        8.25        2.74     13.38 o 
   2   2   8       35.87       33.84      9.93 o 
   3   2   8        2.73       -0.46      6.96 o 
   4   2   8        4.11        8.86     10.27 o 
   5   2   8       11.54        4.33     11.03 o 
  -8   3   8        7.52       -4.38     12.89 o 
  -7   3   8        0.09      -10.66      9.99 o 
  -6   3   8       67.77       68.37     14.28 o 
  -5   3   8       62.85       63.68     17.92 o 
  -4   3   8       83.09       90.27     12.30 o 
  -3   3   8       90.18      129.69     14.40 o 
  -2   3   8       58.41       22.79     13.47 o 
  -1   3   8      220.27      225.29     11.68 o 
   0   3   8        1.36       -2.39      6.87 o 
   1   3   8       35.58       12.51      8.58 o 
   2   3   8       26.35       17.24     10.33 o 
   4   3   8       84.86       80.67     20.29 o 
   5   3   8       15.78       19.05     11.30 o 
  -8   4   8       78.34       99.04     17.85 o 
  -7   4   8       10.79       -0.04     18.07 o 
  -6   4   8       19.63       19.42     10.92 o 
  -5   4   8        1.97       15.06     10.45 o 
  -4   4   8       39.15       35.96     11.34 o 
  -3   4   8       33.89       63.29     11.24 o 
  -2   4   8       55.38       88.89     49.24 o 
  -1   4   8       41.78       40.67      8.55 o 
   0   4   8        0.89       -3.49      5.66 o 
   1   4   8        1.03       -1.87      6.79 o 
   2   4   8       18.71        9.46      7.64 o 
   3   4   8        1.04       -5.74      9.38 o 
   4   4   8        8.02        0.44      6.57 o 
   5   4   8       12.49        6.70     11.02 o 
  -8   5   8       18.16        5.31     13.27 o 
  -7   5   8        6.91        4.43     11.80 o 
  -6   5   8       14.37       16.61     11.81 o 
  -5   5   8       31.45       24.00     11.39 o 
  -4   5   8       54.98       99.65     16.82 o 
  -3   5   8       37.92       69.16     12.99 o 
  -2   5   8       64.04       72.78     10.27 o 
  -1   5   8      222.48      198.98     11.80 o 
   0   5   8       74.47       69.53     18.18 o 
   1   5   8       11.20        7.49      6.50 o 
   2   5   8        0.00       -7.56      5.04 o 
   3   5   8        8.80        3.62      6.64 o 
   4   5   8        2.88       -6.14      6.12 o 
   5   5   8        1.87       -0.69      7.28 o 
  -7   6   8       10.53        1.78     12.56 o 
  -6   6   8       28.70       37.54     13.80 o 
  -5   6   8        6.73       19.53     11.83 o 
  -4   6   8        2.42       -0.97      8.40 o 
  -3   6   8        6.81        9.26      9.95 o 
  -2   6   8       24.43       23.70     10.26 o 
  -1   6   8      202.61      182.26     23.50 o 
   0   6   8       98.85      106.56     12.77 o 
   1   6   8       20.83       17.68      6.75 o 
   2   6   8       15.75       12.70      7.29 o 
   3   6   8       62.57       47.48     31.96 o 
   4   6   8       47.52       24.87     17.34 o 
   5   6   8        0.58        0.53      5.82 o 
  -7   7   8       11.68       -0.51     12.00 o 
  -6   7   8        1.62       -4.22     12.46 o 
  -5   7   8       92.49      109.33     16.46 o 
  -4   7   8       46.14       49.25     13.04 o 
  -3   7   8        2.50        0.47      8.75 o 
  -2   7   8      113.41      172.58     29.07 o 
  -1   7   8      121.12      139.56     48.32 o 
   0   7   8       15.31        9.06      6.16 o 
   1   7   8        1.76       -0.41      5.64 o 
   2   7   8        0.03       -1.40      6.26 o 
   3   7   8       19.08       17.29      7.26 o 
   4   7   8       42.42       25.78     10.10 o 
  -7   8   8        2.53      -13.76     10.88 o 
  -6   8   8       18.03        7.20     12.32 o 
  -5   8   8        1.38        1.57     10.85 o 
  -4   8   8        0.54       -4.62      9.28 o 
  -3   8   8        7.68       14.91     12.25 o 
  -2   8   8        2.58        8.10     15.90 o 
  -1   8   8       15.15       34.67     15.05 o 
   0   8   8       37.64       19.14     15.02 o 
   1   8   8       12.53       15.51      7.40 o 
   2   8   8       12.25       16.17      6.71 o 
   3   8   8        9.40        5.04      6.38 o 
   4   8   8       37.23       29.10      9.12 o 
  -6   9   8       18.43        4.48     11.53 o 
  -5   9   8        7.73        6.47     10.91 o 
  -4   9   8        7.78       -3.76      9.92 o 
  -3   9   8       55.66       85.24     14.80 o 
  -2   9   8        4.03       13.07     17.34 o 
  -1   9   8        3.00       -1.01      9.87 o 
   0   9   8        3.49       -3.52      7.77 o 
   1   9   8        4.11        6.41      7.28 o 
   2   9   8        8.90       -6.10      6.74 o 
   3   9   8       11.81        8.08      7.11 o 
   4   9   8        1.17       -8.90      7.05 o 
  -6  10   8        0.92       -7.00     10.28 o 
  -5  10   8       18.05       14.14     12.46 o 
  -4  10   8        5.96       -4.39      9.63 o 
  -3  10   8        0.03       -1.52     14.08 o 
  -2  10   8       23.86       23.65     11.17 o 
  -1  10   8       45.22       69.73     14.66 o 
   0  10   8       13.81        8.77      8.49 o 
   1  10   8       21.08       10.46      7.71 o 
   2  10   8        1.72       -2.08      6.99 o 
   3  10   8        0.11       -5.80      8.55 o 
  -6  11   8        0.52      -15.36     10.24 o 
  -5  11   8       18.80       11.77     11.50 o 
  -4  11   8        0.11       -6.56      8.94 o 
  -3  11   8       23.86       41.26     18.22 o 
  -2  11   8        1.24       15.40     20.48 o 
  -1  11   8       36.19       51.86     26.11 o 
   0  11   8       48.42       51.32     13.28 o 
   1  11   8        2.42       -4.13      6.98 o 
   2  11   8        6.70       -1.71      7.29 o 
   3  11   8        0.09        0.56      7.71 o 
  -5  12   8        5.74        3.50     10.90 o 
  -4  12   8       15.16        4.16     10.77 o 
  -3  12   8        8.42       14.38     16.33 o 
  -2  12   8       52.93       68.26     13.80 o 
  -1  12   8       13.15       11.94     23.34 o 
   0  12   8       38.70       57.94     13.15 o 
   1  12   8       96.03      104.10     22.43 o 
   2  12   8       20.03        2.71      8.43 o 
  -4  13   8        0.03       33.88     20.90 o 
  -3  13   8       14.03        3.84     10.26 o 
  -2  13   8        0.83        3.18      9.76 o 
  -1  13   8       10.40       23.12     11.90 o 
   0  13   8       39.95       62.80     17.88 o 
   1  13   8        5.07        1.34      8.09 o 
  -3  14   8        0.38        0.04     11.19 o 
  -2  14   8       23.59       17.59     11.03 o 
  -1  14   8        0.24        2.84     10.20 o 
   0  14   8        3.65       13.03      9.55 o 
  -7   1   9        0.00        3.41     15.48 o 
  -6   1   9        1.02       -8.29     12.86 o 
  -5   1   9        0.01       -5.18     12.22 o 
  -4   1   9       52.74       53.58     12.28 o 
  -3   1   9       14.66       28.86     11.55 o 
  -2   1   9        2.31        2.98      9.23 o 
  -1   1   9       13.71       -6.13      8.44 o 
   0   1   9       30.61       29.93     13.95 o 
   1   1   9        2.42       -6.81      7.66 o 
   2   1   9        4.86        5.10      8.21 o 
   3   1   9        2.78       -3.01      5.74 o 
  -7   2   9        1.03      -11.50      8.44 o 
  -6   2   9        5.04      -11.15     12.68 o 
  -5   2   9       15.46       -2.13     13.59 o 
  -4   2   9        1.53        2.26      8.72 o 
  -3   2   9        6.77       31.36     11.06 o 
  -2   2   9       14.99       12.07     13.77 o 
  -1   2   9        4.12       -7.07      8.06 o 
   0   2   9       16.00       16.14      9.52 o 
   1   2   9       41.00       26.48     11.30 o 
   2   2   9       40.77       29.04     20.14 o 
   3   2   9       33.56       14.41      9.93 o 
  -6   3   9        7.37       -9.71      9.04 o 
  -5   3   9       10.63        6.09     14.99 o 
  -4   3   9       38.12       42.96     17.12 o 
  -3   3   9       23.24       61.16     11.97 o 
  -2   3   9       11.88       28.64     23.95 o 
  -1   3   9        9.34        2.85      8.31 o 
   0   3   9        9.01        2.36      8.07 o 
   1   3   9        0.99       -8.95      7.55 o 
   2   3   9        2.90       -2.27      6.65 o 
   3   3   9       19.99       21.19      8.93 o 
  -6   4   9       13.00       16.68     11.19 o 
  -5   4   9        1.42      -11.68      8.47 o 
  -4   4   9        7.57       12.39     10.43 o 
  -3   4   9        7.77        4.08     15.23 o 
  -2   4   9       34.25       79.25     41.38 o 
  -1   4   9       40.60       39.56     11.09 o 
   0   4   9        0.27       -3.58      7.75 o 
   1   4   9       19.71        9.24      7.93 o 
   2   4   9        2.07        7.72      7.37 o 
   3   4   9        1.60        1.27      6.13 o 
  -6   5   9        0.37       -8.10     10.17 o 
  -5   5   9       28.51       23.60     13.04 o 
  -4   5   9       33.14       50.34     13.85 o 
  -3   5   9        0.24        4.49      8.78 o 
  -2   5   9       11.36       23.34     25.41 o 
  -1   5   9       10.03       13.89      9.96 o 
   0   5   9       20.18        3.31      9.17 o 
   1   5   9        0.00       -4.17      6.50 o 
   2   5   9        9.63        6.50     11.58 o 
   3   5   9        1.57       -7.14      5.75 o 
  -6   6   9       31.45        4.34     11.20 o 
  -5   6   9       16.01        5.93     11.64 o 
  -4   6   9        0.98        3.78     10.47 o 
  -3   6   9        2.68        0.34      9.82 o 
  -2   6   9        0.08        6.51     18.04 o 
  -1   6   9       15.15        4.75      7.49 o 
   0   6   9        0.41       -4.41      7.42 o 
   1   6   9       24.07       11.95      8.12 o 
   2   6   9       11.59        5.73      6.97 o 
   3   6   9       15.37        2.67      7.50 o 
  -5   7   9        8.06       -2.62     10.62 o 
  -4   7   9        3.91        1.12     10.96 o 
  -3   7   9       15.32       16.94     17.92 o 
  -2   7   9        4.20       19.94     11.21 o 
  -1   7   9        0.51      -11.58     11.70 o 
   0   7   9        0.25       -3.40      6.55 o 
   1   7   9        1.10       -2.93      7.25 o 
   2   7   9        0.11       -4.99      9.69 o 
  -5   8   9        1.60       -7.20     10.45 o 
  -4   8   9        8.02        0.86     11.62 o 
  -3   8   9       93.00      160.51     29.68 o 
  -2   8   9       36.28       45.77     15.33 o 
  -1   8   9       20.88       40.10     25.53 o 
   0   8   9        0.43       -5.01      6.69 o 
   1   8   9        9.24        9.68     10.15 o 
   2   8   9       13.04        8.53      8.53 o 
  -5   9   9       18.82       17.20     13.49 o 
  -4   9   9      112.85      160.74     20.60 o 
  -3   9   9        0.23       -7.25     17.06 o 
  -2   9   9        0.98       -1.73     13.95 o 
  -1   9   9       16.50       32.56     32.30 o 
   0   9   9       14.58        7.19     12.04 o 
   1   9   9        1.52       -9.70      9.81 o 
  -4  10   9        0.75       -2.56     18.95 o 
  -3  10   9       44.88       82.57     24.74 o 
  -2  10   9        1.61       -0.38     10.55 o 
  -1  10   9       11.25       12.73     32.05 o 
   0  10   9        8.58        0.42      7.41 o 
   1  10   9        0.60       -2.89      7.29 o 
  -3  11   9        1.32        6.07     11.56 o 
  -2  11   9        4.96        3.03     40.19 o 
  -1  11   9        0.19       20.77     22.58 o 
  -4   0  10      124.42      163.74     26.08 o 
  -1   0  10       94.24       69.53     20.90 o 
   0   0  10       30.59       36.08     18.04 o 
   1   0  10       15.60       25.41     16.70 o 
  -4   1  10       42.94       90.33     14.85 o 
  -2   1  10       21.19       21.82     16.15 o 
  -1   1  10        5.53        7.05     10.52 o 
   0   1  10       25.61       33.25     12.60 o 
   1   1  10       25.42        9.05     10.36 o 
  -4   2  10       18.41       27.24     16.76 o 
  -2   2  10       36.49       81.20     85.59 o 
  -1   2  10        3.15       11.55     10.01 o 
   0   2  10        4.46       -1.98      8.77 o 
   1   2  10        5.10       -5.35      8.89 o 
  -4   3  10       48.07      101.40     24.92 o 
  -3   3  10       25.40       55.15     23.34 o 
  -2   3  10        2.37       37.14     68.80 o 
  -1   3  10       44.15       27.23     11.16 o 
   0   3  10       28.55       28.44     18.77 o 
  -4   4  10        4.77        6.98     11.33 o 
  -3   4  10        2.13       43.45     22.18 o 
  -2   4  10       23.58      117.43     36.38 o 
  -1   4  10       33.28       21.19     12.04 o 
   0   4  10       17.58        4.82      9.20 o 
  -3   5  10        6.77       48.26     23.64 o 
  -1   5  10        0.21       -4.14     10.54 o 
   0   5  10        1.66       -3.47      7.68 o 
  -2   6  10       10.67      104.81     32.97 o 
                                                 
